# Supplementary material for: 1-[(2,3,4,5,6-Penta­fluoro­phen­yl)ethyn­yl]ferrocene
Source: Acta Crystallogr Sect E Struct Rep Online. 2010 Jul 10;66(Pt 8):m914. doi: 10.1107/S1600536810026772 (PMC3007523; doi:10.1107/S1600536810026772)
Supplement: Supplementary file 2 [file e-66-0m914-Isup2.hkl]

# 
# h,k,l, Fc-squared, Fo-squared, sigma(Fo-squared) and status flag 
# 
data_I
_shelx_title '    081010CM in P-1' 
_shelx_refln_list_code          4 
_shelx_F_calc_maximum      130.95 
_exptl_crystal_F_000       376.00 
_reflns_d_resolution_high  0.8407 
 
loop_ 
 _symmetry_equiv_pos_as_xyz 
 'x, y, z' 
 '-x, -y, -z' 
 
_cell_length_a     6.0767 
_cell_length_b    10.7164 
_cell_length_c    12.6014 
_cell_angle_alpha  65.725 
_cell_angle_beta   89.364 
_cell_angle_gamma  78.726 
 
_shelx_F_squared_multiplier     1.000 
 
loop_ 
 _refln_index_h 
 _refln_index_k 
 _refln_index_l 
 _refln_F_squared_calc 
 _refln_F_squared_meas 
 _refln_F_squared_sigma 
 _refln_observed_status 
   1   0   0      140.26      129.49      4.56 o 
   2   0   0        4.18        3.54      0.94 o 
   3   0   0        0.93        1.75      2.27 o 
   4   0   0      676.90      602.25     13.27 o 
   5   0   0       65.83       76.92      6.25 o 
   6   0   0       14.61       22.96      2.97 o 
  -6   1   0      108.41      112.53      7.86 o 
  -5   1   0      595.41      570.46     11.08 o 
  -4   1   0        6.18        5.80      1.68 o 
  -3   1   0     1302.17     1374.28     30.29 o 
  -2   1   0       37.77       35.74      1.85 o 
  -1   1   0    10253.55    11850.83    199.15 o 
   0   1   0       11.65       13.58      0.76 o 
   1   1   0      119.09      139.31      2.51 o 
   2   1   0        0.03        0.00      0.58 o 
   3   1   0     2339.33     2518.69     51.12 o 
   5   1   0       50.41       57.43      4.41 o 
   6   1   0      108.76      117.60      6.69 o 
  -6   2   0       30.35       33.77      7.32 o 
  -5   2   0       29.79       39.16      4.12 o 
  -4   2   0      499.29      503.09     15.10 o 
  -3   2   0       17.45       10.19      1.80 o 
  -2   2   0        7.39        9.95      1.44 o 
  -1   2   0       83.38       80.31      2.32 o 
   0   2   0     7729.13     9027.23     99.76 o 
   1   2   0      649.05      743.19      9.58 o 
   2   2   0        8.37        6.78      0.89 o 
   3   2   0      112.35      118.19      3.57 o 
   4   2   0      329.19      309.44     10.24 o 
   5   2   0      178.23      177.62      5.63 o 
   6   2   0        3.38        2.14      2.11 o 
  -5   3   0       59.65       60.17      4.85 o 
  -4   3   0       94.80       78.43      4.77 o 
  -3   3   0       80.21       94.85      4.33 o 
  -2   3   0     2075.11     2209.32     29.94 o 
  -1   3   0     2760.47     2922.47     34.73 o 
   0   3   0      581.94      587.90     10.24 o 
   1   3   0    17148.12    18542.94    277.91 o 
   2   3   0       40.16       30.69      1.41 o 
   3   3   0     2136.23     2208.42     42.55 o 
   4   3   0        1.01        1.51      1.09 o 
   5   3   0      158.87      154.77      9.93 o 
   6   3   0       36.06       39.46     11.88 o 
   7   3   0       91.47      108.91     10.56 o 
  -6   4   0        0.60        0.00      3.78 o 
  -5   4   0       10.07       12.37      2.96 o 
  -4   4   0       15.92       13.68      2.56 o 
  -3   4   0      943.16      923.57     17.98 o 
  -2   4   0        5.06        4.06      1.16 o 
  -1   4   0      416.02      416.54      7.56 o 
   0   4   0       12.46       12.57      1.73 o 
   1   4   0     2036.98     2088.23     41.79 o 
   2   4   0     1266.50     1385.74     22.51 o 
   3   4   0       90.77       92.21      2.87 o 
   4   4   0      228.85      210.74      7.16 o 
   5   4   0        1.65        2.06      1.65 o 
   6   4   0      226.65      230.60     13.16 o 
   7   4   0        1.26        4.44      3.91 o 
  -5   5   0        1.28        1.83      2.54 o 
  -4   5   0      325.74      312.46     13.44 o 
  -3   5   0       19.78       20.07      2.69 o 
  -2   5   0     1631.29     1652.30     23.14 o 
  -1   5   0      623.46      620.06     14.35 o 
   0   5   0     1311.05     1373.31     18.46 o 
   1   5   0        9.86        6.58      1.01 o 
   2   5   0      130.73      122.52      6.03 o 
   3   5   0      677.54      660.69     14.17 o 
   4   5   0       49.84       55.95      4.26 o 
   5   5   0      217.22      202.63      7.81 o 
   6   5   0       48.93       41.17      7.06 o 
   7   5   0      137.03      151.11     12.64 o 
  -5   6   0       57.21       57.05      9.97 o 
  -4   6   0       21.59       20.68      3.44 o 
  -3   6   0      460.88      445.67     15.27 o 
  -2   6   0        2.41        5.03      1.68 o 
  -1   6   0        6.68        3.88      1.23 o 
   0   6   0       25.09       24.95      2.10 o 
   1   6   0     2974.52     3064.24     51.59 o 
   2   6   0     2510.82     2651.66     40.59 o 
   3   6   0      132.36      128.58      5.61 o 
   4   6   0       51.16       56.32      4.41 o 
   5   6   0       14.11       17.68      3.02 o 
   6   6   0      104.63       91.14      9.97 o 
  -4   7   0      215.66      203.92      8.88 o 
  -3   7   0        0.08        0.00      1.57 o 
  -2   7   0       41.68       40.37      3.28 o 
  -1   7   0       17.63       20.84      2.26 o 
   0   7   0      496.71      448.36      9.25 o 
   1   7   0      210.75      210.45      7.03 o 
   2   7   0       27.12       20.70      2.71 o 
   3   7   0       72.63       76.15      4.72 o 
   4   7   0       34.92       37.00      4.02 o 
   5   7   0      154.97      163.04      7.62 o 
   6   7   0        8.07        5.21      4.06 o 
  -4   8   0        6.45       12.51      3.59 o 
  -3   8   0       17.24       17.11      2.98 o 
  -2   8   0        0.19        2.54      1.72 o 
  -1   8   0        0.76        0.00      1.68 o 
   0   8   0        0.00        0.00      1.08 o 
   1   8   0      107.46       90.97      9.18 o 
   2   8   0       69.48       75.14      4.74 o 
   3   8   0      203.37      187.76      7.53 o 
   4   8   0       67.24       68.67      5.58 o 
   5   8   0       81.70       89.55      6.52 o 
   6   8   0       43.75       50.74      9.19 o 
  -3   9   0        1.32        1.41      2.44 o 
  -2   9   0       23.57       14.18      2.69 o 
  -1   9   0        9.08       11.24      2.59 o 
   0   9   0      321.58      282.32      9.60 o 
   1   9   0        1.12        1.76      1.75 o 
   2   9   0        1.13        0.61      1.57 o 
   3   9   0        5.70        4.01      2.30 o 
   4   9   0      143.01      160.65     13.84 o 
   5   9   0       64.31       59.80      7.80 o 
  -2  10   0       17.80       20.55      3.51 o 
  -1  10   0       92.95       84.60      6.49 o 
   0  10   0        7.13        7.94      2.78 o 
   1  10   0       84.83       84.90      6.23 o 
   2  10   0        5.70        4.29      3.65 o 
   3  10   0      173.85      179.91      8.49 o 
   4  10   0       12.70       11.74      3.57 o 
   0  11   0      115.02      120.08     10.36 o 
   1  11   0       10.87       11.23      3.14 o 
   2  11   0       96.08      100.19      7.17 o 
   3  11   0        1.68        4.18      2.88 o 
  -2 -11   1        5.00        8.26      4.35 o 
  -1 -11   1       18.96       25.62      4.25 o 
  -4 -10   1       18.59       20.03      4.19 o 
  -3 -10   1        0.58        1.06      2.41 o 
  -2 -10   1       57.46       61.14     11.37 o 
  -1 -10   1        1.95        2.44      2.39 o 
   0 -10   1       55.00       60.47      5.68 o 
   1 -10   1       10.69       13.39      3.17 o 
  -5  -9   1       47.62       58.18      9.65 o 
  -4  -9   1       12.20       12.05      5.23 o 
  -3  -9   1      137.08      141.54      7.84 o 
  -2  -9   1        4.88        4.89      2.01 o 
  -1  -9   1       73.14       71.35      5.97 o 
   0  -9   1        5.86        9.10      2.54 o 
   1  -9   1      284.93      260.33      9.82 o 
   2  -9   1        0.80        1.14      2.18 o 
  -5  -8   1       89.24      101.44     11.27 o 
  -4  -8   1      151.62      166.17      8.28 o 
  -3  -8   1       17.30       16.66      2.93 o 
  -2  -8   1       96.97       95.87      5.22 o 
  -1  -8   1        9.37        9.78      2.26 o 
   0  -8   1      329.89      315.77      9.79 o 
   1  -8   1       16.14       14.93      2.42 o 
   2  -8   1      123.91      120.64      5.49 o 
   3  -8   1       10.05        7.96      2.78 o 
  -6  -7   1       56.06       42.86      8.08 o 
  -5  -7   1       16.96       23.64      6.06 o 
  -4  -7   1       26.10       31.83      3.94 o 
  -3  -7   1      313.69      304.50      9.44 o 
  -2  -7   1      108.01      108.25      5.12 o 
  -1  -7   1      451.00      433.92     10.97 o 
   0  -7   1        7.51        8.15      1.47 o 
   1  -7   1      394.05      382.71      8.77 o 
   2  -7   1        9.82       13.13      2.20 o 
   3  -7   1       81.36       77.10      5.52 o 
   4  -7   1        3.34        1.22      4.29 o 
  -6  -6   1       20.10       28.87      6.65 o 
  -5  -6   1       20.68       22.87      3.22 o 
  -4  -6   1      174.41      150.62      8.30 o 
  -3  -6   1       89.90       91.72      4.80 o 
  -2  -6   1      648.00      610.27     13.28 o 
  -1  -6   1      217.48      199.51      6.01 o 
   0  -6   1      754.24      687.04     13.72 o 
   1  -6   1        6.14        7.66      1.52 o 
   2  -6   1       57.66       56.20      5.39 o 
   3  -6   1        0.09        0.00      1.49 o 
   4  -6   1       65.48       69.90      5.43 o 
   5  -6   1        5.59        0.00      4.75 o 
  -6  -5   1       82.80       79.02      9.15 o 
  -5  -5   1      105.07      103.74      5.69 o 
  -4  -5   1        1.04        0.57      2.37 o 
  -3  -5   1      116.95      106.50      4.88 o 
  -2  -5   1      702.47      724.23     10.94 o 
  -1  -5   1      748.30      790.39     13.39 o 
   0  -5   1      223.10      227.25      5.95 o 
   1  -5   1      637.43      596.25     10.46 o 
   2  -5   1      263.28      287.31     10.36 o 
   3  -5   1      129.53      126.03      6.17 o 
   4  -5   1       23.53       19.40      2.92 o 
   5  -5   1       99.66       94.61     11.17 o 
  -7  -4   1       79.28       95.55     10.56 o 
  -6  -4   1       37.78       48.34      7.42 o 
  -5  -4   1       91.25       97.65      5.47 o 
  -4  -4   1      127.22      125.03      5.43 o 
  -3  -4   1     1122.24     1104.85     15.67 o 
  -2  -4   1      112.89      111.27      2.93 o 
  -1  -4   1      986.89     1023.41     13.87 o 
   0  -4   1      304.64      315.10      5.99 o 
   1  -4   1      906.24      922.96     14.00 o 
   2  -4   1      120.38      115.07      3.99 o 
   3  -4   1      282.86      252.31      7.62 o 
   4  -4   1      120.57      127.81      5.77 o 
   5  -4   1       10.42       12.26      5.03 o 
  -7  -3   1        8.29        7.32      4.61 o 
  -6  -3   1       81.98       80.73      8.39 o 
  -5  -3   1        3.88        4.56      2.77 o 
  -4  -3   1     1070.78     1088.46     19.41 o 
  -3  -3   1       16.30       17.25      1.59 o 
  -2  -3   1     1294.88     1285.22     16.71 o 
  -1  -3   1      324.54      330.21      6.19 o 
   0  -3   1       39.94       34.36      2.71 o 
   1  -3   1      360.74      364.94      6.58 o 
   2  -3   1     2405.91     2538.92     49.61 o 
   3  -3   1      453.48      423.60     14.43 o 
   4  -3   1        1.56        1.49      2.12 o 
   5  -3   1      116.25      125.50     10.85 o 
   6  -3   1        0.47        0.00      2.73 o 
  -7  -2   1       35.60       42.01      7.61 o 
  -6  -2   1       38.17       34.70      6.35 o 
  -5  -2   1      180.75      180.23      5.69 o 
  -4  -2   1      231.87      245.80      6.38 o 
  -3  -2   1     4248.44     4473.00     52.52 o 
  -2  -2   1        3.82        3.36      0.74 o 
  -1  -2   1     1675.12     1944.93     22.99 o 
   0  -2   1      224.86      240.62      5.02 o 
   1  -2   1      450.88      471.31      7.32 o 
   2  -2   1       28.64       25.98      2.09 o 
   3  -2   1       12.28        6.36      1.49 o 
   4  -2   1      295.92      300.13      8.69 o 
   5  -2   1        2.79        1.64      2.02 o 
   6  -2   1       45.12       44.37      8.18 o 
  -7  -1   1       26.25       30.06      4.89 o 
  -6  -1   1       37.43       38.55     11.65 o 
  -3  -1   1      139.24      129.43     14.74 o 
  -2  -1   1     1544.81     1693.62     23.62 o 
  -1  -1   1       10.49       13.84      0.77 o 
   0  -1   1      226.81      273.88      4.77 o 
   1  -1   1      182.65      186.19      3.99 o 
   2  -1   1      924.41     1012.38     16.54 o 
   3  -1   1      391.36      374.62      6.82 o 
   4  -1   1        3.14        2.87      1.14 o 
   5  -1   1      140.11      135.18      9.71 o 
   6  -1   1       99.13       96.04     10.54 o 
  -7   0   1       33.31       45.92      4.98 o 
  -6   0   1       21.49       28.63      3.19 o 
  -5   0   1      288.20      310.79      9.95 o 
  -4   0   1       72.04       73.95      4.20 o 
  -3   0   1      263.84      228.09      6.64 o 
  -2   0   1        0.68        2.10      0.75 o 
  -1   0   1    12561.75    13610.41    418.26 o 
   0   0   1        3.87        4.33      1.46 o 
   1   0   1     6846.17     7452.79    126.46 o 
   2   0   1      168.40      176.84      4.58 o 
   3   0   1      123.02      177.67      7.14 o 
   4   0   1       54.11       44.40      2.67 o 
   5   0   1      321.08      330.49      7.84 o 
   6   0   1       43.75       43.55      7.46 o 
   7   0   1       20.03       22.23      6.56 o 
  -6   1   1      109.51      110.26      6.72 o 
  -5   1   1      152.06      161.89      5.49 o 
  -4   1   1      424.38      395.53      8.19 o 
  -3   1   1        0.66        1.19      0.90 o 
  -2   1   1      246.28      252.67      4.87 o 
  -1   1   1      951.28      979.27     25.44 o 
   0   1   1      105.01      120.01      3.62 o 
   1   1   1       30.55       27.64      1.21 o 
   2   1   1     4348.05     4754.10     88.13 o 
   4   1   1      858.36      837.68     25.30 o 
   5   1   1       67.17       65.11      4.56 o 
   6   1   1      221.89      234.95      7.05 o 
  -6   2   1       78.98       85.80      9.27 o 
  -5   2   1       82.54       89.50      5.49 o 
  -4   2   1      217.27      213.55      8.66 o 
  -3   2   1        3.74        1.45      0.89 o 
  -2   2   1      338.43      296.72      7.26 o 
  -1   2   1      332.43      355.47      8.42 o 
   0   2   1     1347.87     1513.78     17.77 o 
   1   2   1     6275.28     6873.10    182.66 o 
   3   2   1      825.87      802.76     14.97 o 
   6   2   1       69.99       64.09      7.46 o 
  -6   3   1        0.58        2.72      2.66 o 
  -5   3   1      279.03      266.54     13.25 o 
  -4   3   1        0.40        3.49      1.55 o 
  -3   3   1      741.81      778.40     15.56 o 
  -2   3   1     1247.13     1334.07     18.23 o 
  -1   3   1      830.57      919.88     12.58 o 
   0   3   1     4603.48     5294.84     93.82 o 
   1   3   1     3583.65     4124.08     56.53 o 
   2   3   1     1459.39     1475.62     18.44 o 
   3   3   1      123.03      117.42      3.47 o 
   4   3   1     2021.71     2169.44     28.28 o 
   5   3   1       90.25       86.03      4.86 o 
   6   3   1      101.41       96.69      6.10 o 
  -6   4   1       69.84       78.33     16.65 o 
  -5   4   1       39.03       33.41      3.99 o 
  -4   4   1      139.30      134.40      6.04 o 
  -3   4   1       23.78       23.12      2.69 o 
  -2   4   1      855.50      857.17     13.37 o 
  -1   4   1       44.14       36.24      2.13 o 
   0   4   1        6.46        8.74      1.07 o 
   1   4   1     6102.44     6471.34     87.78 o 
   2   4   1      125.51      133.09      4.54 o 
   3   4   1      204.56      195.75      4.30 o 
   4   4   1        0.92        0.46      1.41 o 
   5   4   1      192.01      177.67      9.45 o 
   6   4   1        1.58        0.00      2.21 o 
  -5   5   1       75.56       76.23      5.88 o 
  -4   5   1        1.52        1.27      1.63 o 
  -3   5   1      236.30      233.09      7.69 o 
  -2   5   1      386.80      385.21      8.13 o 
  -1   5   1     1126.32     1156.42     16.48 o 
   0   5   1      822.74      836.26     12.30 o 
   1   5   1       89.70      107.16      2.88 o 
   2   5   1      160.27      158.76      5.35 o 
   3   5   1      608.50      615.72     13.37 o 
   4   5   1      243.87      221.04     12.89 o 
   5   5   1      105.59      122.65      6.01 o 
   6   5   1      110.59      114.22      8.63 o 
  -5   6   1        0.86        0.13      3.11 o 
  -4   6   1       31.71       33.40      3.96 o 
  -3   6   1       37.46       37.01      3.25 o 
  -2   6   1       73.01       64.65      5.58 o 
  -1   6   1       21.76       23.61      2.23 o 
   0   6   1      655.99      598.44     10.49 o 
   1   6   1     3679.24     3898.05     45.96 o 
   2   6   1     5024.75     5333.95     75.49 o 
   3   6   1       38.73       44.44      3.64 o 
   4   6   1       18.95       16.91      2.69 o 
   5   6   1       14.09       17.02      3.01 o 
   6   6   1       88.21       86.07      8.70 o 
  -4   7   1        3.68        4.47      2.83 o 
  -3   7   1      109.31      115.28      6.57 o 
  -2   7   1        3.10        3.71      1.46 o 
  -1   7   1      520.01      501.93     10.01 o 
   0   7   1      235.84      228.27      5.80 o 
   1   7   1      922.94      840.49     29.26 o 
   2   7   1       57.39       60.85      4.06 o 
   3   7   1      261.60      250.20      8.31 o 
   4   7   1      177.14      176.00      7.64 o 
   5   7   1      142.38      141.51      7.24 o 
   6   7   1       69.39       70.53      6.15 o 
  -4   8   1       19.34       22.36      4.04 o 
  -3   8   1        0.33        0.00      1.56 o 
  -2   8   1      146.60      140.78      5.66 o 
  -1   8   1       17.30       20.71      3.14 o 
   0   8   1       62.89       63.04      6.61 o 
   1   8   1       12.24       13.78      2.39 o 
   2   8   1     1261.80     1200.69     22.56 o 
   3   8   1       60.39       63.12      4.85 o 
   4   8   1       79.26       88.11      5.77 o 
   5   8   1       99.61      118.58      7.09 o 
   6   8   1        0.43        0.00      3.09 o 
  -3   9   1       75.05       73.35      5.26 o 
  -2   9   1       24.83       25.41      3.16 o 
  -1   9   1      397.01      365.51     11.29 o 
   0   9   1        4.74        8.21      2.19 o 
   1   9   1       68.09       81.98      9.94 o 
   2   9   1       64.59       67.98      5.17 o 
   3   9   1       44.58       32.88      3.95 o 
   4   9   1       90.48       95.59      6.25 o 
   5   9   1      137.62      123.05      7.74 o 
  -2  10   1       76.91       72.19      5.17 o 
  -1  10   1       26.71       27.34      5.72 o 
   0  10   1       22.42       27.58      3.91 o 
   1  10   1       14.18       17.04      3.13 o 
   2  10   1       93.59       99.81      7.84 o 
   3  10   1       22.74       27.55      4.06 o 
   4  10   1      112.93      108.74      7.02 o 
   5  10   1        2.44        5.00      3.35 o 
  -1  11   1       44.73       46.04      5.61 o 
   0  11   1       24.89       22.85      7.05 o 
   1  11   1      125.62      131.42      7.20 o 
   2  11   1       11.46       11.16      4.14 o 
   3  11   1        1.15        3.57      2.86 o 
   4  11   1        0.31        0.72      5.22 o 
  -3 -10   2       77.27       76.01      9.25 o 
  -2 -10   2        0.57        1.39      2.44 o 
  -1 -10   2       88.76      106.82      9.10 o 
   0 -10   2       12.70       12.92      3.25 o 
   1 -10   2       83.63       71.87      6.45 o 
  -5  -9   2        6.17        9.27      6.08 o 
  -4  -9   2      216.54      249.60     16.00 o 
  -3  -9   2       12.18       14.16      3.10 o 
  -2  -9   2      298.47      290.16     13.01 o 
  -1  -9   2        5.51       11.63      4.61 o 
   0  -9   2      170.28      144.23      9.34 o 
   1  -9   2        0.07        2.33      2.63 o 
   2  -9   2       49.06       47.18      4.34 o 
  -5  -8   2       62.02       60.35      9.57 o 
  -4  -8   2       12.54       14.28      3.12 o 
  -3  -8   2      223.30      219.03     19.62 o 
  -2  -8   2       12.77       12.34      2.46 o 
  -1  -8   2      144.77      142.53      8.47 o 
   0  -8   2        0.92        3.15      2.08 o 
   1  -8   2      129.92      128.14      5.37 o 
   2  -8   2        2.68        2.90      1.81 o 
   3  -8   2        1.54        2.27      4.16 o 
  -6  -7   2        0.14        0.00      3.66 o 
  -5  -7   2       32.54       36.95      7.38 o 
  -4  -7   2      242.92      255.25      9.07 o 
  -3  -7   2      188.63      184.75      7.37 o 
  -2  -7   2      201.94      203.57      7.45 o 
  -1  -7   2       45.78       52.62      5.90 o 
   0  -7   2       33.95       39.39      2.96 o 
   1  -7   2        9.07        6.87      1.74 o 
   2  -7   2       40.39       45.39      3.71 o 
   3  -7   2       24.94       23.08      3.61 o 
   4  -7   2       50.20       53.28      9.08 o 
  -6  -6   2       66.70       84.11     10.43 o 
  -5  -6   2       17.29       14.83      4.98 o 
  -4  -6   2      152.58      151.23      9.10 o 
  -3  -6   2        4.34        3.69      1.56 o 
  -2  -6   2       94.82       91.35      4.61 o 
  -1  -6   2       54.55       45.37      2.67 o 
   0  -6   2      307.65      291.13      6.80 o 
   1  -6   2       82.16       73.84      5.12 o 
   2  -6   2       41.93       40.82      3.28 o 
   3  -6   2      167.23      185.43      7.32 o 
   4  -6   2       31.22       23.64      6.04 o 
  -6  -5   2        0.30        0.82      3.68 o 
  -5  -5   2      177.85      161.29     11.10 o 
  -4  -5   2        0.44        0.00      4.37 o 
  -3  -5   2      431.52      426.09     14.76 o 
  -2  -5   2      244.89      235.97      5.33 o 
  -1  -5   2      842.98      888.17     13.34 o 
   0  -5   2      236.71      214.89     12.59 o 
   1  -5   2        5.68        5.72      1.28 o 
   2  -5   2      456.51      456.47      9.53 o 
   3  -5   2        1.12        0.00      1.67 o 
   4  -5   2      324.38      312.14     16.99 o 
   5  -5   2        0.30        0.00      3.39 o 
  -6  -4   2      438.21      444.10     19.72 o 
  -5  -4   2       17.80       20.55      5.26 o 
  -4  -4   2      668.91      658.72     14.48 o 
  -3  -4   2       15.14       13.40      1.52 o 
  -2  -4   2      121.84      103.93      3.13 o 
  -1  -4   2      252.23      251.67      5.27 o 
   0  -4   2      573.30      520.68     10.52 o 
   1  -4   2     1102.09     1084.13     15.73 o 
   2  -4   2       22.80       23.00      2.61 o 
   3  -4   2      516.05      500.50     11.84 o 
   4  -4   2        4.68        7.93      3.64 o 
   5  -4   2       44.56       48.05      8.43 o 
  -7  -3   2       74.26       70.26      9.65 o 
  -6  -3   2       25.19       19.51      5.05 o 
  -5  -3   2      416.23      381.93     16.59 o 
  -4  -3   2        2.10        2.54      1.23 o 
  -3  -3   2      416.76      395.08      7.39 o 
  -2  -3   2      370.75      415.39      8.96 o 
  -1  -3   2      677.00      694.18     10.14 o 
   0  -3   2      604.97      639.70     11.54 o 
   1  -3   2       15.22       20.87      1.71 o 
   2  -3   2     1003.87     1018.17     17.72 o 
   3  -3   2      311.27      322.47      8.40 o 
   4  -3   2       58.78       64.70      4.21 o 
   5  -3   2       39.67       49.56      8.07 o 
   6  -3   2       34.54       52.42      9.13 o 
  -7  -2   2       22.16       16.07      5.74 o 
  -6  -2   2      122.00      131.76      9.93 o 
  -5  -2   2       54.35       58.48      4.67 o 
  -4  -2   2      475.25      500.03     12.76 o 
  -3  -2   2       26.97       29.54      2.78 o 
  -2  -2   2      258.98      264.64      5.20 o 
  -1  -2   2       69.33       75.42      2.22 o 
   0  -2   2        8.09        7.29      1.00 o 
   1  -2   2      384.39      405.31      6.77 o 
   2  -2   2      458.48      440.17     10.81 o 
   3  -2   2      106.42      102.34      6.36 o 
   4  -2   2      148.62      153.59      5.76 o 
   5  -2   2       21.90       23.59      5.61 o 
   6  -2   2        1.79        4.27      4.08 o 
  -7  -1   2       17.58       24.69      6.33 o 
  -6  -1   2       78.15       83.40      8.69 o 
  -5  -1   2        1.21        3.18      1.96 o 
  -4  -1   2      161.03      148.69      7.00 o 
  -3  -1   2        3.54        3.87      1.33 o 
  -2  -1   2        4.96        7.66      0.92 o 
  -1  -1   2     3622.68     4108.52     56.14 o 
   0  -1   2        5.02        5.94      0.96 o 
   1  -1   2      700.18      774.01     14.81 o 
   2  -1   2      277.18      292.11      6.29 o 
   3  -1   2      958.39     1002.35     17.42 o 
   4  -1   2       56.95       56.38      3.63 o 
   5  -1   2      273.37      285.90     15.14 o 
   6  -1   2       80.75      102.77     10.96 o 
  -7   0   2       50.25       69.51     11.38 o 
  -6   0   2       25.50       27.65      6.54 o 
  -5   0   2       69.22       79.68      5.88 o 
  -4   0   2        8.64        4.98      2.37 o 
  -3   0   2       11.88        7.44      1.63 o 
  -2   0   2     2367.41     2459.34     36.21 o 
  -1   0   2       82.57       96.49      2.94 o 
   0   0   2    14167.05    14044.50    274.45 o 
   1   0   2      144.06      169.33      3.27 o 
   2   0   2     1418.86     1484.14     17.63 o 
   3   0   2       34.14       32.99      1.86 o 
   4   0   2      638.21      588.83      9.84 o 
   5   0   2      184.84      191.30      5.51 o 
   6   0   2       24.10       30.97      6.48 o 
  -6   1   2       70.89       80.17      5.03 o 
  -5   1   2      156.66      154.95      5.47 o 
  -4   1   2       35.77       32.55      5.17 o 
  -3   1   2      278.21      264.80      7.56 o 
  -2   1   2        0.48        0.65      0.89 o 
  -1   1   2     8958.79     9436.68    105.11 o 
   0   1   2      485.57      312.84      7.63 o 
   1   1   2     5817.86     6484.26     87.98 o 
   2   1   2      133.25      135.50      3.61 o 
   3   1   2     2821.84     2920.66     42.53 o 
   4   1   2      127.51      127.22      5.00 o 
   5   1   2      178.37      172.18     10.26 o 
   6   1   2       58.27       52.44      7.32 o 
  -6   2   2       62.73       60.50      4.63 o 
  -5   2   2       98.65      107.90      4.75 o 
  -4   2   2      379.73      319.89      8.32 o 
  -3   2   2       37.01       29.67      3.57 o 
  -2   2   2     4668.73     4837.70     54.53 o 
  -1   2   2      348.92      386.51      9.11 o 
   0   2   2     3228.96     3490.50     39.36 o 
   1   2   2        0.86        1.26      0.41 o 
   2   2   2     1949.74     2084.18     25.15 o 
   3   2   2        2.77        2.89      1.25 o 
   4   2   2      318.81      290.93      7.77 o 
   5   2   2       59.52       59.24      4.11 o 
   6   2   2        0.60        3.55      2.38 o 
   7   2   2       11.77       10.74      4.82 o 
  -6   3   2       36.19       39.55      5.95 o 
  -5   3   2       32.40       28.91      3.96 o 
  -4   3   2      208.77      197.54     10.14 o 
  -3   3   2      953.90      977.89     18.61 o 
  -2   3   2      570.52      641.24     12.71 o 
  -1   3   2      352.17      348.74      6.02 o 
   0   3   2      135.48      162.37      3.28 o 
   1   3   2     2579.41     2920.51     37.14 o 
   2   3   2      314.36      360.00      7.22 o 
   3   3   2     1995.43     2114.91     26.54 o 
   4   3   2        0.25        2.43      1.13 o 
   5   3   2       20.68       21.74      2.30 o 
   6   3   2        6.01        7.25      3.41 o 
   7   3   2       75.35       74.12      8.96 o 
  -6   4   2        0.19        0.00      2.56 o 
  -5   4   2       29.75       34.60      5.27 o 
  -4   4   2        2.09        2.34      1.69 o 
  -3   4   2      668.55      653.23     14.16 o 
  -2   4   2      351.77      346.86      7.17 o 
  -1   4   2     1297.15     1291.20     17.19 o 
   0   4   2       94.75       96.41      2.72 o 
   1   4   2      301.43      301.91      5.09 o 
   2   4   2      370.97      368.44      8.17 o 
   3   4   2       73.19       75.84      4.41 o 
   4   4   2        6.90        3.20      2.37 o 
   5   4   2        3.47        4.12      3.44 o 
   6   4   2      102.02      100.30      8.52 o 
   7   4   2        4.11        9.38      4.77 o 
  -5   5   2       25.93       22.32      3.59 o 
  -4   5   2      196.49      178.17      7.37 o 
  -3   5   2        2.34        3.77      1.27 o 
  -2   5   2     1215.68     1206.21     17.71 o 
  -1   5   2        1.64        2.46      0.96 o 
   0   5   2      944.35      918.08     13.08 o 
   1   5   2        6.61        8.14      1.04 o 
   2   5   2      449.56      449.52      9.87 o 
   3   5   2      471.60      450.90     10.70 o 
   4   5   2       96.39       86.26      4.71 o 
   5   5   2      207.20      203.05      7.84 o 
   6   5   2       25.61       22.53      3.67 o 
  -5   6   2       77.33       77.18      6.23 o 
  -4   6   2        1.60        3.25      2.03 o 
  -3   6   2      297.03      280.86      9.36 o 
  -2   6   2       18.68       23.67      3.11 o 
  -1   6   2      605.83      535.94      9.79 o 
   0   6   2      274.13      286.09      6.23 o 
   1   6   2     5669.00     6041.33     69.28 o 
   2   6   2     2523.47     2652.51     40.19 o 
   3   6   2       26.00       22.06      2.72 o 
   4   6   2        9.92        9.87      2.20 o 
   5   6   2       34.73       37.57      4.08 o 
   6   6   2      217.13      214.20      9.00 o 
  -5   7   2        3.82        3.37      2.59 o 
  -4   7   2      283.07      267.15     10.01 o 
  -3   7   2        7.02        5.43      1.92 o 
  -2   7   2      161.19      153.49      5.37 o 
  -1   7   2       34.49       33.40      2.75 o 
   0   7   2     1015.13      919.70     24.34 o 
   1   7   2      162.05      148.04      4.15 o 
   2   7   2       59.58       54.60      3.91 o 
   3   7   2      195.55      192.97      7.15 o 
   4   7   2      225.76      219.11     10.44 o 
   5   7   2      283.98      265.20      9.95 o 
   6   7   2       19.14       21.09      4.01 o 
  -4   8   2        0.09        0.00      2.45 o 
  -3   8   2       83.90       84.57      5.16 o 
  -2   8   2        0.21        0.00      1.36 o 
  -1   8   2       21.53       19.70      2.37 o 
   0   8   2        7.33        8.67      1.67 o 
   1   8   2      410.75      397.99     10.58 o 
   2   8   2      233.60      237.45      8.72 o 
   3   8   2      179.03      164.94      6.86 o 
   4   8   2       85.60       90.20      6.04 o 
   5   8   2       35.08       38.17      9.83 o 
   6   8   2       64.18       73.06      6.92 o 
  -3   9   2       17.66       20.97      3.28 o 
  -2   9   2       49.52       56.47      4.35 o 
  -1   9   2        1.01        3.92      2.32 o 
   0   9   2      253.18      245.02      8.68 o 
   1   9   2        2.24        4.14      1.90 o 
   2   9   2      531.02      449.76     12.14 o 
   3   9   2        0.14        0.00      1.62 o 
   4   9   2      338.07      322.07     29.21 o 
   5   9   2      110.78      112.11      7.24 o 
  -2  10   2       48.41       52.52      4.52 o 
  -1  10   2       78.32       78.22      6.03 o 
   0  10   2       28.47       27.32      3.73 o 
   1  10   2        0.84        2.36      2.74 o 
   2  10   2        5.13        4.77      2.31 o 
   3  10   2      408.69      417.92     12.67 o 
   4  10   2        4.76        8.73      3.04 o 
   5  10   2       27.57       42.04      8.84 o 
  -1  11   2       38.20       54.49      5.93 o 
   0  11   2      203.65      196.59     10.21 o 
   1  11   2       20.15       24.46      4.03 o 
   2  11   2       16.96       23.71      4.02 o 
   3  11   2        0.50        1.43      2.47 o 
   4  11   2       64.04       72.31      6.48 o 
   1  12   2       17.76       23.51      4.06 o 
   2  12   2       15.98       12.87      4.88 o 
  -3 -10   3        0.47        1.66      3.43 o 
  -2 -10   3        7.49       15.04      3.46 o 
  -1 -10   3       10.36       11.64      3.39 o 
   0 -10   3       29.06       29.57      4.47 o 
  -4  -9   3       14.97        9.86      4.56 o 
  -3  -9   3       77.19       82.83      7.52 o 
  -2  -9   3       10.71       15.34      4.82 o 
  -1  -9   3      212.85      210.18      8.92 o 
   0  -9   3        6.40        5.51      3.79 o 
   1  -9   3       34.52       46.66      5.25 o 
  -5  -8   3        0.75        3.37      4.40 o 
  -4  -8   3       67.96       77.89     10.07 o 
  -3  -8   3       85.77      100.18      8.93 o 
  -2  -8   3       90.80       91.48      6.66 o 
  -1  -8   3        4.17        1.68      1.95 o 
   0  -8   3      294.52      291.87      9.99 o 
   1  -8   3        0.08        3.59      1.90 o 
   2  -8   3      130.75      122.33      5.90 o 
   3  -8   3        5.54        5.51      4.82 o 
  -5  -7   3      125.93      102.43     10.98 o 
  -4  -7   3      229.71      223.38     13.96 o 
  -3  -7   3      129.14      123.71     11.39 o 
  -2  -7   3       27.98       28.56      3.81 o 
  -1  -7   3      442.49      409.70     11.23 o 
   0  -7   3       19.73       22.32      2.51 o 
   1  -7   3      170.84      161.26      5.74 o 
   2  -7   3       43.96       43.59      3.75 o 
   3  -7   3       76.87       76.33      9.08 o 
  -6  -6   3       25.16       30.49      7.36 o 
  -5  -6   3       54.40       56.75      8.14 o 
  -4  -6   3        0.27        0.00      2.12 o 
  -3  -6   3       34.35       40.13     12.83 o 
  -2  -6   3      188.08      164.23      6.38 o 
  -1  -6   3        1.34        0.00      0.95 o 
   0  -6   3      212.47      194.24      6.89 o 
   1  -6   3        3.81        4.75      1.87 o 
   2  -6   3      190.49      192.24      7.31 o 
   3  -6   3       51.60       57.74      7.89 o 
   4  -6   3      104.80      103.69     11.38 o 
  -6  -5   3        1.89        0.00      2.80 o 
  -5  -5   3        9.97        6.04      3.76 o 
  -4  -5   3      246.94      234.97     13.14 o 
  -3  -5   3       58.05       61.30      4.18 o 
  -2  -5   3        4.10        4.51      1.07 o 
  -1  -5   3      806.72      797.71     13.06 o 
   0  -5   3       95.56       86.62      4.26 o 
   1  -5   3       17.52       17.83      2.08 o 
   2  -5   3        9.39        8.11      1.96 o 
   3  -5   3      180.99      181.79     11.90 o 
   4  -5   3        6.57        2.63      3.74 o 
   5  -5   3       20.98       25.36      7.26 o 
  -6  -4   3       30.95       26.37      6.48 o 
  -5  -4   3      273.05      250.43     13.88 o 
  -4  -4   3       13.08       18.25      4.33 o 
  -3  -4   3        3.83        3.29      2.07 o 
  -2  -4   3      243.33      236.29      6.82 o 
  -1  -4   3      291.41      279.79      6.02 o 
   0  -4   3      151.52      129.67      3.93 o 
   1  -4   3      542.29      526.46      9.67 o 
   2  -4   3      261.86      284.17      8.60 o 
   3  -4   3      209.39      206.48      7.10 o 
   4  -4   3       33.34       27.99      5.80 o 
   5  -4   3       12.74       11.90      4.61 o 
  -6  -3   3        8.53        9.00      4.37 o 
  -5  -3   3       11.95       14.61      4.18 o 
  -4  -3   3      672.54      670.92     19.10 o 
  -3  -3   3      153.33      166.99      4.41 o 
  -2  -3   3     1649.34     1709.97     22.08 o 
  -1  -3   3      345.45      336.78      6.31 o 
   0  -3   3     2050.53     2151.74     26.71 o 
   1  -3   3      144.58      157.04      4.26 o 
   2  -3   3     1428.84     1493.49     24.39 o 
   3  -3   3      107.32      109.39      4.71 o 
   4  -3   3      159.21      152.75     10.77 o 
   5  -3   3       17.27       21.39      5.78 o 
  -7  -2   3       25.54       48.64      8.58 o 
  -6  -2   3        9.55       10.54      4.25 o 
  -5  -2   3      564.56      588.06     14.91 o 
  -4  -2   3        8.23        8.33      1.56 o 
  -3  -2   3     1525.00     1504.16     20.19 o 
  -2  -2   3       88.00       85.44      2.77 o 
  -1  -2   3     1537.15     1580.09     24.01 o 
   0  -2   3        8.25        7.80      1.15 o 
   1  -2   3     3962.14     4295.08     59.93 o 
   2  -2   3      717.19      704.59     12.88 o 
   3  -2   3      155.06      148.54      4.95 o 
   4  -2   3       52.70       64.81      7.42 o 
   5  -2   3        0.29        0.00      2.56 o 
   6  -2   3       82.61       83.36     10.54 o 
  -7  -1   3       16.40       20.46      6.27 o 
  -6  -1   3        0.56        0.00      2.18 o 
  -5  -1   3       71.62       71.52      7.72 o 
  -4  -1   3      710.83      716.16     15.72 o 
  -3  -1   3        2.64        0.28      1.34 o 
  -2  -1   3     4173.45     4667.90     69.08 o 
  -1  -1   3        7.56        6.15      0.90 o 
   0  -1   3     3860.39     4201.61     58.17 o 
   1  -1   3      435.62      464.96      8.30 o 
   2  -1   3       34.68       37.78      2.02 o 
   3  -1   3      175.32      164.37      4.95 o 
   4  -1   3       12.53       12.43      3.26 o 
   5  -1   3      214.51      194.60     12.36 o 
   6  -1   3        9.35       16.86      5.64 o 
  -7   0   3        8.58       12.63      3.53 o 
  -6   0   3       46.35       53.35      5.55 o 
  -5   0   3      550.83      600.21     15.43 o 
  -4   0   3       14.19       11.08      5.13 o 
  -3   0   3      645.85      604.15     12.94 o 
  -2   0   3       99.25      118.22      2.76 o 
  -1   0   3      376.50      407.91      8.08 o 
   0   0   3        0.21        0.00      0.44 o 
   1   0   3      854.36      912.00     15.94 o 
   2   0   3      310.64      314.76      6.13 o 
   3   0   3       93.15      124.44      7.56 o 
   4   0   3      320.19      301.07      7.97 o 
   5   0   3       65.27       66.37      7.47 o 
   6   0   3      114.16      126.51     10.54 o 
  -6   1   3       64.66       62.85      4.76 o 
  -5   1   3       51.58       50.91      3.90 o 
  -4   1   3      176.12      163.86      8.40 o 
  -3   1   3       70.95       62.47      3.81 o 
  -2   1   3        6.02        5.91      1.26 o 
  -1   1   3      784.63      812.70     10.61 o 
   0   1   3     5904.73     6698.74    135.67 o 
   1   1   3       49.06       44.64      3.20 o 
   2   1   3      168.44      172.15      4.01 o 
   3   1   3       15.59       14.59      1.65 o 
   4   1   3      572.08      564.82      9.27 o 
   5   1   3      115.61      123.08      8.62 o 
   6   1   3      196.28      191.82     12.36 o 
  -6   2   3      101.28      102.17      5.78 o 
  -5   2   3      453.52      444.12     10.21 o 
  -4   2   3      259.87      239.91      8.62 o 
  -3   2   3      110.21       90.02      4.27 o 
  -2   2   3     1151.24     1164.36     13.55 o 
  -1   2   3       12.61        9.13      1.20 o 
   0   2   3       11.99        1.81      0.99 o 
   1   2   3      358.26      385.34      5.71 o 
   2   2   3      426.48      431.94      8.93 o 
   3   2   3     1590.53     1556.61     24.06 o 
   4   2   3       35.10       31.86      3.94 o 
   5   2   3      414.76      408.62     15.83 o 
   6   2   3       17.15       15.85      4.39 o 
   7   2   3       35.31       41.91      7.55 o 
  -6   3   3       11.07        9.75      3.39 o 
  -5   3   3      167.06      174.98      7.93 o 
  -4   3   3        1.22        3.16      1.70 o 
  -3   3   3     1220.79     1226.91     32.67 o 
  -2   3   3        5.80        6.52      1.18 o 
  -1   3   3      584.67      578.57     13.70 o 
   0   3   3     1163.60     1248.45     15.60 o 
   1   3   3      109.30      118.00      2.70 o 
   2   3   3     1042.58     1046.86     23.05 o 
   3   3   3       92.10      105.96      3.36 o 
   4   3   3     1877.35     1925.37     25.50 o 
   5   3   3        2.94        4.22      1.76 o 
   6   3   3      102.23       95.26      9.17 o 
   7   3   3        1.74        3.39      4.06 o 
  -6   4   3       63.40       73.57      7.38 o 
  -5   4   3        3.04        0.00      2.04 o 
  -4   4   3      440.04      428.47     11.98 o 
  -3   4   3        2.40        1.57      1.40 o 
  -2   4   3     1947.96     1916.28     30.57 o 
  -1   4   3     1648.53     1674.26     21.36 o 
   0   4   3      219.39      215.98      4.39 o 
   1   4   3       73.40       71.50      2.20 o 
   2   4   3      301.41      297.54      6.51 o 
   3   4   3     1912.89     1912.24     24.54 o 
   4   4   3        8.27       10.49      1.50 o 
   5   4   3      167.08      177.25      6.96 o 
   6   4   3        2.54        1.01      2.99 o 
   7   4   3       16.22       23.01      6.41 o 
  -5   5   3       28.31       37.87      4.65 o 
  -4   5   3       93.18       83.36      5.30 o 
  -3   5   3      438.19      398.96     16.61 o 
  -2   5   3       49.85       43.25      2.78 o 
  -1   5   3       13.06       10.71      1.40 o 
   0   5   3     1184.62     1329.77     17.60 o 
   1   5   3      636.15      622.69      9.42 o 
   2   5   3      862.08      868.64     13.81 o 
   3   5   3        0.58        0.00      1.21 o 
   4   5   3      346.84      312.45     25.73 o 
   5   5   3       16.73       14.27      2.78 o 
   6   5   3       96.42      100.51      9.48 o 
   7   5   3        4.49        8.49      4.96 o 
  -5   6   3        6.98        5.64      3.29 o 
  -4   6   3       85.88       72.93      5.53 o 
  -3   6   3        1.00        2.31      1.60 o 
  -2   6   3       35.16       32.77      2.60 o 
  -1   6   3      547.63      533.18      9.68 o 
   0   6   3      808.33      840.26     12.79 o 
   1   6   3      832.81      893.25     13.01 o 
   2   6   3      946.35      964.42     17.57 o 
   3   6   3      283.02      267.55      8.08 o 
   4   6   3        6.56       10.81      3.56 o 
   5   6   3       28.41       14.11     15.20 o 
   6   6   3       59.23       62.35      8.12 o 
  -5   7   3       34.68       34.62      5.68 o 
  -4   7   3        0.03        0.00      2.02 o 
  -3   7   3       72.64       67.88      4.31 o 
  -2   7   3       59.23       58.25      3.66 o 
  -1   7   3        3.11        3.70      1.26 o 
   0   7   3       26.81       28.45      2.33 o 
   1   7   3     2443.39     2496.33     31.36 o 
   2   7   3      149.87      139.63      6.52 o 
   3   7   3      244.74      237.54     13.31 o 
   4   7   3      103.90       98.84      5.56 o 
   5   7   3      224.26      219.84      8.95 o 
   6   7   3       88.70       83.95      9.00 o 
  -4   8   3      109.59       97.33      6.92 o 
  -3   8   3        4.56        5.28      2.06 o 
  -2   8   3       53.18       54.73      6.52 o 
  -1   8   3        7.92        6.63      1.71 o 
   0   8   3      892.48      871.71     14.38 o 
   1   8   3        2.14        0.00      2.15 o 
   2   8   3      636.38      625.61     14.18 o 
   3   8   3       73.02       68.04      8.61 o 
   4   8   3      237.43      239.28      8.99 o 
   5   8   3       58.18       65.62      5.70 o 
   6   8   3       20.61       19.71      4.06 o 
  -3   9   3       70.83       83.52      5.44 o 
  -2   9   3        7.42        9.89      2.96 o 
  -1   9   3      362.52      342.57      8.68 o 
   0   9   3       22.50       21.49      3.19 o 
   1   9   3       36.63       39.55      4.00 o 
   2   9   3        1.09        0.51      1.52 o 
   3   9   3       34.37       39.47      5.19 o 
   4   9   3       41.39       48.05      4.83 o 
   5   9   3      209.16      198.93      9.13 o 
   6   9   3       57.52       54.51      5.98 o 
  -3  10   3       20.41       17.64      3.37 o 
  -2  10   3       72.92       76.72      5.25 o 
  -1  10   3       71.01       80.13      6.06 o 
   0  10   3      214.51      216.94     10.18 o 
   1  10   3        0.02        0.21      1.71 o 
   2  10   3       28.05       29.15      3.85 o 
   3  10   3        5.97        6.16      2.44 o 
   4  10   3       94.86       96.35      6.78 o 
   5  10   3       11.09       19.77      4.12 o 
  -2  11   3       45.38       47.86      5.78 o 
  -1  11   3      104.21      104.51      7.13 o 
   0  11   3       42.30       36.54      4.56 o 
   1  11   3       26.84       40.07      5.55 o 
   2  11   3        0.59        0.00      1.99 o 
   3  11   3        8.26       16.60      3.71 o 
   4  11   3        0.20        0.00      2.33 o 
   0  12   3        2.84        5.70      2.83 o 
   1  12   3       16.62       17.16      3.76 o 
   2  12   3      262.43      263.20     12.03 o 
   3  12   3       37.05       35.22      5.01 o 
  -3  -9   4        7.90        9.27      3.87 o 
  -2  -9   4      231.63      232.86      9.86 o 
  -1  -9   4        1.56        0.00      2.34 o 
   0  -9   4       89.89       83.31      7.80 o 
   1  -9   4        2.52        0.00      3.79 o 
  -4  -8   4        5.11       10.37      4.60 o 
  -3  -8   4      195.54      184.16     12.87 o 
  -2  -8   4        5.91        3.65      5.53 o 
  -1  -8   4       96.03       90.52      6.26 o 
   0  -8   4        1.88        0.00      1.95 o 
   1  -8   4      247.83      232.97     10.43 o 
   2  -8   4        0.28        0.00      3.97 o 
  -5  -7   4       37.45       27.74      6.88 o 
  -4  -7   4      273.44      266.85     15.90 o 
  -3  -7   4       59.55       61.84      8.18 o 
  -2  -7   4      150.37      139.52      6.45 o 
  -1  -7   4      119.34      124.42      6.13 o 
   0  -7   4      260.35      229.42      8.50 o 
   1  -7   4        1.61        0.00      1.56 o 
   2  -7   4        1.97        2.86      3.57 o 
   3  -7   4       35.95       35.92      7.65 o 
  -6  -6   4       54.46       56.34      9.69 o 
  -5  -6   4       22.63       33.48      7.21 o 
  -4  -6   4       29.34       33.64      6.48 o 
  -3  -6   4       53.27       55.91      7.53 o 
  -2  -6   4       87.01       85.40      4.98 o 
  -1  -6   4        1.20        0.84      1.11 o 
   0  -6   4       13.67       18.58      2.74 o 
   1  -6   4       56.07       60.20      3.98 o 
   2  -6   4        2.62        5.05      3.99 o 
   3  -6   4      226.59      231.16     14.51 o 
   4  -6   4        4.55        3.09      4.90 o 
  -6  -5   4        0.03        2.12      3.93 o 
  -5  -5   4      193.01      168.56     12.37 o 
  -4  -5   4        7.50        5.91      3.11 o 
  -3  -5   4      207.84      196.41      6.98 o 
  -2  -5   4        9.68        9.33      1.57 o 
  -1  -5   4      411.56      402.62      9.19 o 
   0  -5   4       80.69       79.80      5.26 o 
   1  -5   4       27.46       28.49      2.61 o 
   2  -5   4       38.08       47.07      7.12 o 
   3  -5   4        4.71        2.86      3.55 o 
   4  -5   4      122.11      129.55     12.13 o 
  -6  -4   4      480.70      469.06     21.62 o 
  -5  -4   4       18.83       20.99      4.92 o 
  -4  -4   4       29.54       25.70      5.05 o 
  -3  -4   4       16.32       22.61      2.06 o 
  -2  -4   4      803.77      783.43     15.69 o 
  -1  -4   4      115.96      105.56      3.72 o 
   0  -4   4        1.09        1.37      1.05 o 
   1  -4   4      265.36      261.91      6.45 o 
   2  -4   4      141.75      136.22      5.48 o 
   3  -4   4      312.58      316.85     15.73 o 
   4  -4   4       36.14       32.70      6.73 o 
   5  -4   4       54.82       61.89      9.38 o 
  -6  -3   4       17.46       11.54      4.92 o 
  -5  -3   4      143.75      138.60     10.22 o 
  -4  -3   4        5.52        4.45      1.79 o 
  -3  -3   4     1599.97     1576.19     25.82 o 
  -2  -3   4       73.62       77.24      2.91 o 
  -1  -3   4      684.68      701.52     14.61 o 
   0  -3   4     1165.90     1201.01     16.82 o 
   1  -3   4      431.09      452.90     17.09 o 
   2  -3   4      372.13      381.72      9.14 o 
   3  -3   4       77.92       80.64      8.05 o 
   4  -3   4       12.05       10.91      3.91 o 
   5  -3   4        0.53        2.82      3.55 o 
  -6  -2   4      397.22      376.19     18.36 o 
  -5  -2   4       13.50       19.04      3.45 o 
  -4  -2   4      195.59      198.58      7.57 o 
  -3  -2   4       48.18       52.94      2.49 o 
  -2  -2   4     1286.46     1349.36     21.96 o 
  -1  -2   4       31.83       28.97      2.18 o 
   0  -2   4        7.20        4.29      1.02 o 
   1  -2   4     1131.95     1136.02     18.78 o 
   2  -2   4      739.49      739.90     13.60 o 
   3  -2   4      201.65      166.31      9.93 o 
   4  -2   4       53.92       56.19      7.36 o 
   5  -2   4       34.05       39.78      7.32 o 
   6  -2   4       22.80       32.15      7.25 o 
  -6  -1   4       23.12       20.73      5.80 o 
  -5  -1   4       91.58       99.90      9.27 o 
  -4  -1   4        0.62        1.25      1.31 o 
  -3  -1   4     2620.76     2880.84     42.09 o 
  -2  -1   4        0.38        0.18      0.55 o 
  -1  -1   4       76.22       71.79      3.38 o 
   0  -1   4      337.85      380.86      8.11 o 
   1  -1   4     1812.59     2031.54     29.73 o 
   2  -1   4       63.34       62.57      2.66 o 
   3  -1   4      184.70      184.31     12.58 o 
   4  -1   4      126.39      131.95      9.29 o 
   5  -1   4       41.09       33.41      6.22 o 
   6  -1   4       38.96       55.79      8.68 o 
  -6   0   4       23.88       29.60      4.47 o 
  -5   0   4       79.18       85.56      6.08 o 
  -4   0   4      160.58      165.09     10.76 o 
  -3   0   4       35.80       36.44      2.03 o 
  -2   0   4        2.87        7.42      2.24 o 
  -1   0   4       23.10       20.48      1.91 o 
   0   0   4      327.51      333.10      6.88 o 
   1   0   4        7.22       13.86      2.10 o 
   2   0   4     1060.36     1023.94     15.93 o 
   3   0   4      331.79      332.34      7.11 o 
   4   0   4      267.52      248.17     12.41 o 
   5   0   4      265.45      264.37     14.26 o 
   6   0   4       89.36      108.34     10.79 o 
  -6   1   4       64.41       84.20      9.55 o 
  -5   1   4       80.07       84.22      9.32 o 
  -4   1   4       52.90       46.70      7.07 o 
  -3   1   4      558.61      573.21     13.05 o 
  -2   1   4      533.73      544.83     11.50 o 
  -1   1   4      925.98      961.96     16.14 o 
   0   1   4       82.89       81.21      2.70 o 
   1   1   4     4360.39     4761.16     99.48 o 
   2   1   4        1.76        3.79      1.60 o 
   3   1   4      461.73      454.03      6.77 o 
   4   1   4      155.97      158.57      9.08 o 
   5   1   4      360.40      345.39     15.54 o 
   6   1   4       39.63       39.93      6.88 o 
  -6   2   4        3.22        0.61      2.10 o 
  -5   2   4      344.13      360.69      9.33 o 
  -4   2   4      997.95      961.56     15.90 o 
  -3   2   4      189.47      170.27      4.97 o 
  -2   2   4        2.97        5.16      0.80 o 
  -1   2   4        1.11        1.64      0.68 o 
   0   2   4     2961.99     3338.89     38.32 o 
   1   2   4       97.27      106.26      2.72 o 
   2   2   4     2037.55     2056.79     35.22 o 
   3   2   4       37.26       38.11      2.23 o 
   4   2   4      561.63      509.24     17.08 o 
   5   2   4        6.33        7.91      2.86 o 
   6   2   4       48.37       50.89      6.81 o 
  -6   3   4       74.43       82.60      7.44 o 
  -5   3   4       10.28       10.20      2.14 o 
  -4   3   4       71.12       70.78      4.04 o 
  -3   3   4      550.04      536.36      9.99 o 
  -2   3   4      718.01      703.36      9.43 o 
  -1   3   4     2692.50     2986.86     35.27 o 
   0   3   4      269.47      290.69      9.59 o 
   1   3   4     3368.27     3686.06     42.32 o 
   2   3   4       54.58       55.24      2.14 o 
   3   3   4      576.17      595.96      9.90 o 
   4   3   4      164.07      163.82      4.69 o 
   5   3   4       82.33       85.45      5.17 o 
   6   3   4        5.85        7.23      4.10 o 
  -6   4   4        0.78        0.86      3.91 o 
  -5   4   4      104.60      105.66      6.64 o 
  -4   4   4      383.63      362.94     12.73 o 
  -3   4   4      597.94      597.54     13.87 o 
  -2   4   4      507.47      481.49      8.74 o 
  -1   4   4      351.42      325.36      7.69 o 
   0   4   4      171.93      173.92      3.89 o 
   1   4   4      244.33      243.34      5.91 o 
   2   4   4      372.82      350.16      6.69 o 
   3   4   4      491.10      492.60      8.69 o 
   4   4   4      222.26      216.54      5.57 o 
   5   4   4       14.29       17.22      4.40 o 
   6   4   4       13.14       22.60      5.59 o 
  -5   5   4        1.02        0.61      2.13 o 
  -4   5   4        1.62        0.00      1.67 o 
  -3   5   4       13.18       14.16      1.94 o 
  -2   5   4      831.10      794.91     16.06 o 
  -1   5   4      366.31      419.15     13.14 o 
   0   5   4     1919.42     1999.97     27.41 o 
   1   5   4      452.62      489.69      8.00 o 
   2   5   4      431.32      407.57     21.53 o 
   3   5   4       88.65       86.26      3.08 o 
   4   5   4       90.30       91.08      4.79 o 
   5   5   4      119.27      119.94      9.17 o 
   6   5   4        0.05        1.26      3.24 o 
  -5   6   4       29.76       26.63      4.09 o 
  -4   6   4        2.79        2.54      1.91 o 
  -3   6   4      394.42      363.09      8.76 o 
  -2   6   4        2.17        1.25      0.97 o 
  -1   6   4      851.82      810.29     12.92 o 
   0   6   4       16.30       14.55      1.62 o 
   1   6   4      769.65      782.81     11.81 o 
   2   6   4      116.10      110.83      3.20 o 
   4   6   4      180.18      177.45      7.06 o 
   5   6   4        1.13        0.00      2.38 o 
   6   6   4      224.94      222.84     13.58 o 
  -5   7   4        1.21        0.59      2.33 o 
  -4   7   4       76.12       80.44      6.23 o 
  -3   7   4       21.53       18.51      2.56 o 
  -2   7   4      166.20      159.58      6.29 o 
  -1   7   4        8.14       11.17      1.80 o 
   0   7   4      972.00     1016.21     15.44 o 
   1   7   4      297.27      293.12      6.40 o 
   2   7   4      749.03      728.99     21.09 o 
   3   7   4      216.51      203.35      9.63 o 
   4   7   4       18.35       20.75      3.07 o 
   5   7   4      222.20      175.54     27.24 o 
   6   7   4       20.47       14.19      5.03 o 
  -4   8   4        3.36        6.54      2.56 o 
  -3   8   4      423.12      407.82     10.30 o 
  -2   8   4        2.11        1.98      1.44 o 
  -1   8   4      286.28      278.23      9.23 o 
   0   8   4        0.51        0.00      1.12 o 
   1   8   4      101.23      105.93      6.65 o 
   2   8   4       67.58       59.09      4.20 o 
   3   8   4      209.04      183.60      7.05 o 
   4   8   4      129.20      126.46      6.40 o 
   5   8   4       46.95       48.60      5.19 o 
   6   8   4       72.57       69.14      8.92 o 
  -3   9   4       22.70       28.19      3.50 o 
  -2   9   4      103.59      102.57      5.07 o 
  -1   9   4       28.55       29.93      3.32 o 
   0   9   4       33.87       34.51      3.88 o 
   1   9   4       11.35       12.78      2.68 o 
   2   9   4       44.98       52.86      7.03 o 
   3   9   4       18.47       18.67      3.10 o 
   4   9   4      187.66      193.16      8.28 o 
   5   9   4       55.14       49.74      5.50 o 
   6   9   4       38.99       34.00      6.71 o 
  -3  10   4       24.62       26.40      4.87 o 
  -2  10   4       53.52       54.87      4.85 o 
  -1  10   4      143.70      143.13     14.07 o 
   0  10   4       11.69       14.38      2.92 o 
   1  10   4        2.50        6.77      2.16 o 
   2  10   4        2.07        1.07      1.56 o 
   3  10   4       98.22       89.39      6.10 o 
   4  10   4        3.56        5.91      2.51 o 
   5  10   4       61.41       69.14      6.55 o 
  -2  11   4        0.26        0.00      2.24 o 
  -1  11   4       69.49       65.87      6.07 o 
   0  11   4       29.66       33.93      4.54 o 
   1  11   4        1.17        3.21      2.34 o 
   2  11   4      109.64      134.00      7.26 o 
   3  11   4        2.68        0.64      2.04 o 
   4  11   4       67.72       83.98     10.38 o 
   0  12   4       10.05       11.19      3.33 o 
   1  12   4      128.77      152.10      8.26 o 
   2  12   4       43.15       40.93      5.10 o 
   3  12   4      218.16      201.77      9.30 o 
  -2  -9   5        4.72        1.05      3.53 o 
  -1  -9   5       93.05       95.07      7.37 o 
  -4  -8   5       10.55       12.62      4.86 o 
  -3  -8   5       38.68       38.23      7.80 o 
  -2  -8   5       71.92       71.20      9.04 o 
  -1  -8   5        0.94        0.81      2.30 o 
   0  -8   5       73.11       73.78     13.81 o 
   1  -8   5        4.27        2.94      4.04 o 
  -5  -7   5       34.67       32.53      6.92 o 
  -4  -7   5       92.43      105.77     10.87 o 
  -3  -7   5      103.61       90.69      9.93 o 
  -2  -7   5       74.84       84.54     13.80 o 
  -1  -7   5      252.09      268.64      9.61 o 
   0  -7   5       15.30        8.65      3.90 o 
   1  -7   5       67.27       74.03      6.37 o 
   2  -7   5       58.69       51.90      8.10 o 
  -5  -6   5       80.82       91.75     10.39 o 
  -4  -6   5       15.17       23.15      6.04 o 
  -3  -6   5       49.69       57.74      7.70 o 
  -2  -6   5      149.84      139.20      6.33 o 
  -1  -6   5        1.93        1.93      1.32 o 
   0  -6   5       10.49        6.80      2.53 o 
   1  -6   5       39.28       42.67      4.04 o 
   2  -6   5      673.28      647.14     25.00 o 
   3  -6   5        8.10       10.14      5.03 o 
  -6  -5   5       37.03       36.48      8.45 o 
  -5  -5   5        6.78        7.46      4.06 o 
  -4  -5   5      216.84      222.14     13.19 o 
  -3  -5   5      144.43      145.01     10.22 o 
  -2  -5   5        0.90        0.98      1.01 o 
  -1  -5   5      132.37      131.45      4.67 o 
   0  -5   5      204.64      189.73      5.85 o 
   1  -5   5      163.36      163.51      6.41 o 
   2  -5   5       97.50      104.24      9.02 o 
   3  -5   5       25.77       32.40      6.85 o 
   4  -5   5        0.23        4.67      4.88 o 
  -6  -4   5       17.64       18.02      6.39 o 
  -5  -4   5      194.35      196.64     13.04 o 
  -4  -4   5        3.02        8.56      3.60 o 
  -3  -4   5        8.08        5.15      1.73 o 
  -2  -4   5      224.29      216.89      5.66 o 
  -1  -4   5       41.12       42.30      3.45 o 
   0  -4   5       27.98       23.35      2.29 o 
   1  -4   5        1.76        2.71      2.76 o 
   2  -4   5      192.41      207.15     12.01 o 
   3  -4   5      291.93      297.93     15.96 o 
   4  -4   5       20.74       23.49      6.39 o 
  -6  -3   5       33.00       27.08      6.73 o 
  -5  -3   5       14.00       10.68      4.00 o 
  -4  -3   5      154.06      157.05      6.84 o 
  -3  -3   5      142.00      129.11      5.58 o 
  -2  -3   5      288.90      274.59      6.15 o 
  -1  -3   5       38.81       37.68      2.47 o 
   0  -3   5     2028.59     2092.14     27.37 o 
   1  -3   5      776.07      779.62     14.88 o 
   2  -3   5       99.45      109.37      8.28 o 
   3  -3   5       59.38       71.05      8.28 o 
   4  -3   5       54.91       53.07      7.93 o 
   5  -3   5       64.03       66.37      9.51 o 
  -6  -2   5       34.24       51.94      8.49 o 
  -5  -2   5      258.52      233.39     13.19 o 
  -4  -2   5       55.51       48.43      5.14 o 
  -3  -2   5      131.99      113.78      5.22 o 
  -2  -2   5        6.12        4.77      1.34 o 
  -1  -2   5     3698.90     3759.04     44.86 o 
   0  -2   5      441.97      450.18     10.15 o 
   1  -2   5      334.87      313.98      7.49 o 
   2  -2   5      124.60      122.37      4.44 o 
   3  -2   5     1097.85     1074.35     32.68 o 
   4  -2   5       89.07       76.59      8.54 o 
   5  -2   5       21.30       18.82      5.34 o 
  -6  -1   5        5.93        9.95      4.00 o 
  -5  -1   5       27.26       22.62      7.09 o 
  -4  -1   5      435.32      379.68     10.97 o 
  -3  -1   5        2.43        2.90      1.41 o 
  -2  -1   5     3732.28     3912.53     46.21 o 
  -1  -1   5       12.94       13.49      3.94 o 
   0  -1   5     3180.41     3459.55     49.93 o 
   1  -1   5      178.00      169.39      6.95 o 
   2  -1   5     1200.99     1232.37     43.38 o 
   3  -1   5      166.34      171.09     10.05 o 
   4  -1   5        8.95       12.09      3.95 o 
   5  -1   5      167.73      169.80     12.05 o 
   6  -1   5       14.68       20.04      5.95 o 
  -6   0   5       19.55       29.77      4.78 o 
  -5   0   5      408.84      425.17     13.10 o 
  -4   0   5       13.07        6.68      2.07 o 
  -3   0   5      221.48      191.47     11.68 o 
  -2   0   5       81.60       86.71      4.30 o 
  -1   0   5     3228.16     3366.65    114.43 o 
   0   0   5       65.02       65.14      2.88 o 
   1   0   5       84.94      106.93      3.10 o 
   2   0   5       20.80       19.89      3.51 o 
   3   0   5      287.86      257.07     12.15 o 
   4   0   5      703.73      633.77     22.40 o 
   5   0   5       51.05       51.52      7.30 o 
   6   0   5       19.37       20.15      5.51 o 
  -6   1   5       33.78       37.43      4.10 o 
  -5   1   5        0.50        0.00      3.20 o 
  -4   1   5       46.23       45.28      4.44 o 
  -3   1   5      483.79      466.15     11.81 o 
  -2   1   5     1973.76     2086.94     32.98 o 
  -1   1   5      165.25      176.43      3.55 o 
   0   1   5        2.65        2.12      0.90 o 
   1   1   5      525.96      550.22     16.95 o 
   2   1   5      188.78      181.89      8.52 o 
   3   1   5      186.26      177.16      9.21 o 
   4   1   5        2.32        0.00      1.45 o 
   5   1   5       85.12       91.12      8.01 o 
   6   1   5       33.26       34.30      6.44 o 
  -6   2   5       31.24       42.27      4.37 o 
  -5   2   5      353.40      349.14     16.97 o 
  -4   2   5      882.58      828.34     14.62 o 
  -3   2   5        6.01       11.18      2.12 o 
  -2   2   5       11.06        7.40      2.29 o 
  -1   2   5       41.21       31.09      1.83 o 
   0   2   5      559.02      595.79      7.34 o 
   1   2   5       60.72       76.82      2.21 o 
   2   2   5       15.53       20.78      3.22 o 
   3   2   5      347.89      315.78     12.13 o 
   4   2   5        0.88        1.49      1.89 o 
   5   2   5      385.87      375.00     15.96 o 
   6   2   5        0.51        0.00      2.97 o 
  -6   3   5       23.78       22.63      4.72 o 
  -5   3   5      152.87      153.02      6.14 o 
  -4   3   5       55.63       47.60      3.56 o 
  -3   3   5      747.29      616.44     11.23 o 
  -2   3   5     1272.77     1367.14     25.42 o 
  -1   3   5      837.16      860.79     12.07 o 
   0   3   5       39.15       41.04      3.25 o 
   1   3   5      648.99      668.83     14.34 o 
   2   3   5     2605.83     2834.96     34.05 o 
   3   3   5      100.21      109.09      5.46 o 
   4   3   5      429.54      420.23     14.99 o 
   5   3   5       80.97       83.38      6.67 o 
   6   3   5       59.48       59.95      8.73 o 
  -6   4   5       26.95       26.64      4.83 o 
  -5   4   5        7.51       11.70      3.17 o 
  -4   4   5     1113.25     1117.32     23.16 o 
  -3   4   5      138.59      146.70      6.20 o 
  -2   4   5      162.82      147.00      4.23 o 
  -1   4   5       79.55       71.01      2.60 o 
   0   4   5     2273.60     2288.00     51.16 o 
   1   4   5     1034.14     1051.98     14.13 o 
   2   4   5        1.22        0.51      0.66 o 
   3   4   5     1732.69     1750.28     35.26 o 
   4   4   5       86.57       86.40      4.57 o 
   5   4   5      273.08      252.30     13.86 o 
   6   4   5        2.18        2.14      3.76 o 
  -5   5   5       83.16       76.90      6.36 o 
  -4   5   5      136.70      120.02      6.48 o 
  -3   5   5       26.20       26.33      2.53 o 
  -2   5   5      790.62      832.55     13.38 o 
  -1   5   5     2297.71     2373.26     36.56 o 
   0   5   5      573.97      578.04      9.31 o 
   1   5   5       70.48       60.48      4.93 o 
   2   5   5     2222.14     2370.61     35.77 o 
   3   5   5      105.20      100.47      3.48 o 
   4   5   5      285.92      288.09     13.61 o 
   5   5   5        0.47        0.00      2.80 o 
   6   5   5       64.83       69.14      8.81 o 
  -5   6   5       15.87       12.37      5.21 o 
  -4   6   5      195.87      185.38      8.16 o 
  -3   6   5      123.03      107.86      6.57 o 
  -2   6   5       40.38       34.82      3.47 o 
  -1   6   5        2.75        0.00      1.52 o 
   0   6   5      208.23      173.52      4.64 o 
   1   6   5      472.48      464.69      8.21 o 
   2   6   5       28.76       28.06      2.31 o 
   3   6   5      199.39      176.71      9.31 o 
   4   6   5        0.46        0.44      1.35 o 
   5   6   5      208.86      185.72     11.61 o 
   6   6   5        1.39        1.89      3.76 o 
  -5   7   5       66.77       51.94      5.73 o 
  -4   7   5       14.86       12.81      4.50 o 
  -3   7   5       73.42       79.06      5.68 o 
  -2   7   5        5.09        5.01      1.42 o 
  -1   7   5      441.01      430.13      8.91 o 
   0   7   5       95.94       91.93      3.56 o 
   1   7   5      275.16      278.16      6.26 o 
   2   7   5      285.95      280.13      8.01 o 
   4   7   5       36.57       35.75      4.75 o 
   5   7   5       37.47       31.63      5.89 o 
   6   7   5      104.85       99.44     10.37 o 
  -4   8   5      109.37       96.83      7.11 o 
  -3   8   5        9.08        6.46      2.18 o 
  -2   8   5      239.07      246.49      7.12 o 
  -1   8   5       42.02       49.88      3.70 o 
   0   8   5       26.09       28.51      5.06 o 
   1   8   5       17.60       17.22      2.66 o 
   2   8   5      376.87      368.26     10.45 o 
   3   8   5        1.64        1.87      4.16 o 
   5   8   5       90.71       91.68      9.38 o 
   6   8   5       68.16       50.07      7.91 o 
  -4   9   5       12.12       10.48      3.34 o 
  -3   9   5        5.42       13.48      2.80 o 
  -2   9   5       51.44       52.02      4.06 o 
  -1   9   5      324.71      320.42      9.09 o 
   0   9   5        0.16        0.00      1.34 o 
   1   9   5      406.80      409.84     11.19 o 
   2   9   5        6.99        5.86      2.11 o 
   3   9   5      389.80      352.16     11.53 o 
   4   9   5       26.93       26.76      3.82 o 
   5   9   5      202.01      199.20     12.89 o 
  -3  10   5       22.32       24.44      3.63 o 
  -2  10   5      374.02      370.94     12.39 o 
  -1  10   5       51.05       47.56      3.94 o 
   0  10   5      155.73      168.70      7.44 o 
   1  10   5        0.02        0.00      1.92 o 
   2  10   5       66.47       78.34      7.02 o 
   3  10   5        0.28        1.35      1.71 o 
   4  10   5      188.10      174.76      8.19 o 
   5  10   5       13.06        6.36      4.95 o 
  -2  11   5       33.41       27.87      4.65 o 
  -1  11   5       50.63       46.80      5.81 o 
   0  11   5        8.81       11.94      3.13 o 
   1  11   5      204.25      217.39     13.34 o 
   2  11   5        6.90        7.20      2.92 o 
   3  11   5       90.03      111.60      7.02 o 
   4  11   5        4.72        4.76      2.68 o 
   0  12   5       40.21       43.57      5.62 o 
   1  12   5       31.20       28.35      4.87 o 
   2  12   5       53.92       66.55      6.07 o 
   3  12   5        7.68        7.05      2.86 o 
  -3  -8   6       38.56       32.95      7.04 o 
  -2  -8   6       12.67       10.94      4.86 o 
  -1  -8   6       87.36       83.00      6.73 o 
   0  -8   6        5.79        4.58      5.17 o 
  -4  -7   6       50.87       57.34      8.62 o 
  -3  -7   6       68.24       55.62      8.35 o 
  -2  -7   6      121.99      127.49     11.19 o 
  -1  -7   6        3.04        3.71      2.49 o 
   0  -7   6       84.96       89.74      5.28 o 
   1  -7   6       12.64       11.00      5.05 o 
   2  -7   6       29.29       38.90      7.99 o 
  -5  -6   6       41.48       47.31      8.31 o 
  -4  -6   6       74.21       75.47      9.34 o 
  -3  -6   6       84.16      116.35     10.89 o 
  -2  -6   6       11.56       10.45      4.16 o 
  -1  -6   6       19.72       22.56      3.20 o 
   0  -6   6       57.58       62.36      4.24 o 
   1  -6   6      201.24      199.35     12.79 o 
   2  -6   6       46.55       49.63      7.87 o 
   3  -6   6       78.65       86.26     10.85 o 
  -5  -5   6       75.79       77.59      9.69 o 
  -4  -5   6       18.22       15.60      4.86 o 
  -3  -5   6      181.45      185.51     11.63 o 
  -2  -5   6       79.15       80.03      8.48 o 
  -1  -5   6       89.72       87.45      7.05 o 
   0  -5   6       43.21       44.80      3.41 o 
   1  -5   6       44.41       48.98      7.06 o 
   2  -5   6       10.70        9.13      4.10 o 
   3  -5   6        1.40        0.00      3.36 o 
  -6  -4   6       61.06       71.31     10.20 o 
  -5  -4   6       10.56       14.42      4.65 o 
  -4  -4   6      277.82      268.28     14.74 o 
  -3  -4   6        3.29        4.35      2.71 o 
  -2  -4   6       47.49       51.99      4.16 o 
  -1  -4   6       44.86       43.29      3.05 o 
   0  -4   6      104.19      101.11      8.50 o 
   1  -4   6       39.51       39.47      6.12 o 
   2  -4   6      246.57      250.57     14.00 o 
   3  -4   6      123.28      136.16     10.98 o 
   4  -4   6        0.21        4.84      4.88 o 
  -6  -3   6       14.04       22.23      6.25 o 
  -5  -3   6      139.16      132.31     10.56 o 
  -4  -3   6        2.81        1.85      2.61 o 
  -3  -3   6      417.39      396.41     11.05 o 
  -2  -3   6        7.22        8.68      2.76 o 
  -1  -3   6      764.57      778.35     12.86 o 
   0  -3   6      557.41      582.93     13.16 o 
   1  -3   6      162.58      177.65      6.17 o 
   2  -3   6       54.41       57.24      7.15 o 
   3  -3   6       58.68       55.14      7.80 o 
   4  -3   6       27.74       41.93      7.72 o 
   5  -3   6       17.09        9.34      4.94 o 
  -6  -2   6       72.65       61.89      9.31 o 
  -5  -2   6        0.34        0.00      2.40 o 
  -4  -2   6      469.50      474.55     13.02 o 
  -3  -2   6        0.00        0.00      1.00 o 
  -2  -2   6      335.64      345.19      9.50 o 
  -1  -2   6      123.53      117.89      8.68 o 
   0  -2   6      212.25      208.07      6.57 o 
   1  -2   6      330.82      307.87     14.96 o 
   2  -2   6      295.04      304.53     14.07 o 
   3  -2   6      216.84      218.90     12.62 o 
   4  -2   6       69.74       66.51      8.81 o 
   5  -2   6       23.97       29.12      7.07 o 
  -6  -1   6        4.01        6.52      4.71 o 
  -5  -1   6      106.14      109.67     14.58 o 
  -4  -1   6       11.45       13.07      4.65 o 
  -3  -1   6      642.48      663.42     14.99 o 
  -2  -1   6       14.87       17.74      3.51 o 
  -1  -1   6      543.98      543.91     15.78 o 
   0  -1   6       77.18       74.18      3.61 o 
   1  -1   6     1531.89     1598.50     25.28 o 
   2  -1   6      328.03      290.08     12.85 o 
   3  -1   6       36.80       30.47      5.13 o 
   4  -1   6       88.90       80.20      8.71 o 
   5  -1   6       64.05       71.52      9.31 o 
  -6   0   6       18.91       25.36      4.50 o 
  -5   0   6       10.28       11.29      2.85 o 
  -4   0   6      352.99      358.96     11.19 o 
  -3   0   6      110.44      100.52      5.22 o 
  -2   0   6       24.72       17.28      2.31 o 
  -1   0   6       34.79       32.53      2.71 o 
   0   0   6      112.50       79.68      3.44 o 
   1   0   6       27.50       26.23      2.89 o 
   2   0   6      161.88      149.36      8.71 o 
   3   0   6      175.06      175.82     10.05 o 
   4   0   6      883.37      876.71     28.77 o 
   5   0   6       99.03      102.39     10.09 o 
   6   0   6        5.94       11.17      4.58 o 
  -6   1   6       33.95       48.90      6.14 o 
  -5   1   6       20.96       31.67      4.43 o 
  -4   1   6      163.10      165.01      7.37 o 
  -3   1   6       24.66       24.20      2.97 o 
  -2   1   6      103.20      106.41      4.74 o 
  -1   1   6      278.58      274.42      9.08 o 
   0   1   6       58.39       58.25      2.83 o 
   1   1   6     1757.36     1726.45     25.63 o 
   2   1   6        0.04        0.15      1.39 o 
   3   1   6      156.10      125.87      8.01 o 
   4   1   6      145.26      142.42      9.34 o 
   5   1   6      112.09      131.93      9.88 o 
   6   1   6       44.83       43.04      7.49 o 
  -6   2   6        2.03        2.83      2.36 o 
  -5   2   6      297.65      280.11      8.51 o 
  -4   2   6       84.33       88.80      4.58 o 
  -3   2   6      406.69      361.47     22.25 o 
  -2   2   6       45.72       70.90      3.89 o 
  -1   2   6        6.08       11.74      1.01 o 
   0   2   6     2576.54     2472.86     25.26 o 
   1   2   6       25.61       39.91      4.35 o 
   2   2   6       11.70       14.03      3.07 o 
   3   2   6        0.12        1.98      1.89 o 
   4   2   6     1364.86     1373.01     36.90 o 
   5   2   6        1.67        5.07      2.88 o 
   6   2   6       28.61       33.35      6.41 o 
  -6   3   6       69.88       75.64      5.57 o 
  -5   3   6       12.18       16.51      2.96 o 
  -4   3   6      182.06      167.91      5.98 o 
  -3   3   6       35.51       34.96      2.90 o 
  -2   3   6      278.76      272.75      5.52 o 
  -1   3   6     2091.43     2246.29     23.69 o 
   0   3   6      145.17      154.94      3.74 o 
   1   3   6     2729.07     2982.93     35.31 o 
   2   3   6       91.74       92.83      2.72 o 
   3   3   6     1080.05     1095.23     29.35 o 
   4   3   6       15.66       17.49      3.58 o 
   5   3   6        6.46        2.08      2.19 o 
  -6   4   6        0.93        1.33      4.71 o 
  -5   4   6      124.57      110.33     15.46 o 
  -4   4   6      121.09      119.71      6.58 o 
  -3   4   6      305.34      296.31     14.15 o 
  -2   4   6      353.88      334.70      6.91 o 
  -1   4   6      261.14      241.81      5.43 o 
   0   4   6     1883.18     1862.75     29.93 o 
   1   4   6      156.30      154.33      3.81 o 
   2   4   6      410.36      394.65      7.04 o 
   3   4   6      124.51      115.81      8.93 o 
   4   4   6      440.39      453.85     12.17 o 
   5   4   6       73.22       70.13      8.64 o 
   6   4   6       43.86       53.37      8.62 o 
  -5   5   6        1.17        2.92      2.65 o 
  -4   5   6        9.06        5.70      2.29 o 
  -3   5   6       78.42       70.26      5.08 o 
  -2   5   6      765.03      755.51     17.36 o 
  -1   5   6     1553.43     1639.21     21.83 o 
   0   5   6      710.69      689.20     12.94 o 
   1   5   6      112.56      120.55      3.90 o 
   2   5   6     1310.96     1305.16     23.74 o 
   3   5   6      856.60      895.37     13.78 o 
   4   5   6       43.60       28.91      5.38 o 
   5   5   6        0.73        3.34      3.28 o 
   6   5   6        6.00        8.85      4.77 o 
  -5   6   6        7.18        5.30      2.78 o 
  -4   6   6       18.71       15.20      3.34 o 
  -3   6   6      391.01      353.52     10.90 o 
  -2   6   6       41.32       32.51      2.65 o 
  -1   6   6      148.36      136.43     13.80 o 
   0   6   6        9.74        9.85      1.48 o 
   1   6   6      956.76      911.99     17.34 o 
   2   6   6       11.76        8.81      1.36 o 
   3   6   6       34.35       29.78      3.45 o 
   4   6   6      129.45      109.24      8.52 o 
   5   6   6        3.50        5.64      3.91 o 
   6   6   6      355.89      349.70     18.42 o 
  -5   7   6        5.47        2.80      2.54 o 
  -4   7   6       11.92       15.70      3.44 o 
  -3   7   6       15.10       19.44      2.68 o 
  -2   7   6      224.55      216.99      7.99 o 
  -1   7   6       11.40       12.12      1.81 o 
   0   7   6      615.27      612.79     10.81 o 
   1   7   6       11.18       12.49      1.65 o 
   3   7   6      128.90      114.46      5.22 o 
   4   7   6        8.96       13.69      4.08 o 
   5   7   6      136.05      146.76     11.04 o 
   6   7   6        0.49        2.25      3.78 o 
  -4   8   6        8.52        4.55      5.90 o 
  -3   8   6      704.08      654.86     26.91 o 
  -2   8   6       45.27       39.75      3.41 o 
  -1   8   6        0.92        1.55      1.32 o 
   0   8   6       19.73       23.86      2.41 o 
   1   8   6      468.50      454.00     11.21 o 
   2   8   6       31.23       36.16      3.44 o 
   3   8   6        1.08        0.53      1.27 o 
   4   8   6       57.62       55.12      5.99 o 
   5   8   6       67.71       63.30      8.18 o 
   6   8   6      140.43      143.56     11.52 o 
  -4   9   6       86.73       92.71     14.21 o 
  -3   9   6       60.36       55.69      4.50 o 
  -2   9   6       23.75       22.70      3.05 o 
  -1   9   6       19.33       22.34      2.70 o 
   0   9   6      503.14      541.12     15.71 o 
   1   9   6       10.53       12.95      2.66 o 
   2   9   6      131.14      136.93      6.16 o 
   3   9   6       53.69       49.88      4.34 o 
   5   9   6       17.98       14.59      4.88 o 
  -3  10   6      166.10      153.80      7.07 o 
  -2  10   6       68.04       75.33      5.04 o 
  -1  10   6       86.12       97.05      7.39 o 
   0  10   6        6.52       10.93      2.76 o 
   1  10   6       71.92       62.50      5.02 o 
   2  10   6        0.12        0.46      1.81 o 
   3  10   6       69.18       67.01      5.29 o 
   4  10   6        4.29        4.21      2.14 o 
   5  10   6      124.04      134.47     11.00 o 
  -2  11   6       29.32       35.83      4.20 o 
  -1  11   6       12.06       16.59      3.76 o 
   0  11   6      333.15      329.22     21.30 o 
   1  11   6       18.87       16.50      3.40 o 
   2  11   6       76.33       89.13      6.09 o 
   3  11   6        0.25        1.73      2.06 o 
   4  11   6      188.67      185.67     18.56 o 
  -1  12   6       58.91       74.20      7.02 o 
   0  12   6       14.37       19.43      4.17 o 
   1  12   6       15.81       19.77      4.16 o 
   2  12   6       14.79       22.68      4.16 o 
   3  12   6       67.96       71.11      6.61 o 
  -3  -7   7        5.69        9.51      4.60 o 
  -2  -7   7       27.11       33.86      6.96 o 
  -1  -7   7       10.66        6.31      3.74 o 
   1  -7   7       74.84      110.86     11.59 o 
  -4  -6   7       47.46       50.40      8.24 o 
  -3  -6   7      100.77      117.36     10.94 o 
  -2  -6   7       25.77       29.15      5.70 o 
  -1  -6   7       23.58       28.81      5.74 o 
   0  -6   7      139.74      114.35      9.90 o 
   1  -6   7       39.89       40.44      7.40 o 
   2  -6   7      167.74      182.13     14.19 o 
  -5  -5   7        4.58        8.45      3.76 o 
  -4  -5   7      119.05      111.60     10.75 o 
  -3  -5   7       69.79       78.73      8.73 o 
  -2  -5   7       20.11       17.01      4.73 o 
  -1  -5   7       96.17       95.41      4.65 o 
   0  -5   7       25.00       24.48      5.61 o 
   1  -5   7      115.27      121.54      9.80 o 
   2  -5   7        5.19        8.73      4.61 o 
   3  -5   7       68.85       78.06     10.49 o 
  -5  -4   7      101.39      111.91     11.33 o 
  -4  -4   7        9.75       11.92      4.04 o 
  -3  -4   7       67.51       65.33      7.61 o 
  -2  -4   7       98.11       54.90      5.93 o 
  -1  -4   7       47.96       46.47      4.06 o 
   0  -4   7      160.50      151.43      6.61 o 
   1  -4   7       87.44       84.13      8.66 o 
   2  -4   7       46.12       48.70      7.49 o 
   3  -4   7        3.38        2.40      4.06 o 
   4  -4   7       39.28       47.52      9.27 o 
  -5  -3   7        5.80        5.34      3.68 o 
  -4  -3   7       22.56       33.79      6.10 o 
  -3  -3   7        5.93        6.22      2.05 o 
  -2  -3   7      205.15      167.99     14.14 o 
  -1  -3   7      209.46      218.13      7.69 o 
   0  -3   7       92.80      106.57      5.25 o 
   1  -3   7       97.68       94.27      8.08 o 
   2  -3   7        9.99       11.52      4.33 o 
   3  -3   7        0.46        0.00      3.24 o 
   4  -3   7       47.60       51.90      8.47 o 
  -6  -2   7        9.40       11.21      5.89 o 
  -5  -2   7       24.00       18.84      5.09 o 
  -4  -2   7        9.90       15.25      4.33 o 
  -3  -2   7      137.02      140.89      6.45 o 
  -2  -2   7        0.92        3.27      1.41 o 
  -1  -2   7      441.99      433.47     10.97 o 
   0  -2   7      115.19      131.75      5.43 o 
   1  -2   7      388.78      364.21     16.05 o 
   2  -2   7       88.10       86.03      8.71 o 
   3  -2   7      271.97      248.99     14.13 o 
   4  -2   7       35.31       38.80      7.15 o 
   5  -2   7        5.09        9.32      4.56 o 
  -6  -1   7       44.14       52.17      8.98 o 
  -5  -1   7        4.77        8.04      2.80 o 
  -4  -1   7       54.26       62.60      5.22 o 
  -3  -1   7        0.56        5.26      1.83 o 
  -2  -1   7     1363.20     1337.72     24.43 o 
  -1  -1   7       14.38       14.75      2.30 o 
   0  -1   7     1041.73     1046.25     26.68 o 
   1  -1   7      175.04      167.81      9.76 o 
   2  -1   7      355.62      366.16     16.13 o 
   3  -1   7      163.91      169.26     11.08 o 
   4  -1   7       57.34       63.80      8.41 o 
   5  -1   7       29.87       40.04      7.21 o 
  -6   0   7        6.39        6.82      3.42 o 
  -5   0   7       39.58       37.31      4.76 o 
  -4   0   7        6.52        9.02      2.47 o 
  -3   0   7     1175.49     1151.26     22.57 o 
  -2   0   7        7.46        7.97      1.84 o 
  -1   0   7      461.10      421.52     10.28 o 
   0   0   7        0.39        0.65      0.89 o 
   1   0   7      547.91      481.84     17.85 o 
   2   0   7        8.88        8.26      2.69 o 
   3   0   7     1152.98     1122.89     33.23 o 
   4   0   7      257.27      235.28     13.37 o 
   5   0   7        3.53        6.96      3.79 o 
  -6   1   7       46.82       54.27      9.29 o 
  -5   1   7       48.99       52.40      5.83 o 
  -4   1   7      171.42      175.13      7.90 o 
  -3   1   7       87.47       80.41      5.24 o 
  -2   1   7     1139.42     1106.92     20.98 o 
  -1   1   7        6.78        5.96      1.01 o 
   0   1   7      428.53      411.08      9.15 o 
   1   1   7       36.30       40.73      5.09 o 
   2   1   7      341.17      340.62     14.40 o 
   3   1   7      145.50      147.20      9.46 o 
   4   1   7        1.94        0.00      1.91 o 
   5   1   7       50.33       56.12      7.95 o 
   6   1   7       33.24       30.36      6.71 o 
  -6   2   7       27.10       25.22      4.87 o 
  -5   2   7       11.64       20.14      2.99 o 
  -4   2   7      319.44      316.89     16.09 o 
  -3   2   7      496.51      477.15     12.72 o 
  -2   2   7       85.86       65.76      8.74 o 
  -1   2   7       19.16       15.09      1.50 o 
   0   2   7        3.67        6.14      0.88 o 
   1   2   7       18.58       12.31      1.09 o 
   2   2   7       16.10       19.14      3.87 o 
   3   2   7      219.21      225.48     11.10 o 
   4   2   7       20.34       20.94      4.18 o 
   5   2   7      108.69      119.19      9.29 o 
   6   2   7       26.24       23.72      6.12 o 
  -6   3   7       12.17       12.43      3.01 o 
  -5   3   7      205.01      213.11      7.67 o 
  -4   3   7       35.68       36.20      4.96 o 
  -3   3   7      141.58      122.08      4.80 o 
  -2   3   7       45.53       46.68      2.94 o 
  -1   3   7      640.53      613.67     12.39 o 
   0   3   7      370.43      407.60      7.22 o 
   1   3   7      325.94      331.43      8.87 o 
   2   3   7     1155.79     1268.13     33.50 o 
   3   3   7        0.03        1.37      1.91 o 
   4   3   7       33.43       34.87      5.34 o 
   5   3   7        8.22        2.29      2.61 o 
  -5   4   7        0.50        2.11      2.54 o 
  -4   4   7      194.81      210.47      7.01 o 
  -3   4   7      190.12      201.11      6.22 o 
  -2   4   7      701.23      652.70     14.46 o 
  -1   4   7        2.47        3.42      1.01 o 
   0   4   7      792.73      803.69     11.95 o 
   1   4   7     1113.51     1174.44     16.07 o 
   2   4   7        1.96        1.86      1.40 o 
   3   4   7      392.53      378.51     10.80 o 
   4   4   7      241.24      233.07     23.71 o 
   5   4   7      408.85      384.88     18.72 o 
   6   4   7        0.07        1.45      3.83 o 
  -5   5   7       91.78      106.70      7.68 o 
  -4   5   7       35.52       40.51      4.78 o 
  -3   5   7      106.89       99.77      5.63 o 
  -2   5   7       69.29       77.24      3.29 o 
  -1   5   7     1498.05     1572.30     26.03 o 
   0   5   7      351.63      324.82     16.58 o 
   1   5   7      510.20      502.58      8.63 o 
   2   5   7     1725.77     1748.05     22.91 o 
   3   5   7      218.14      226.59      7.74 o 
   4   5   7      216.24      211.31     12.45 o 
   5   5   7       56.17       55.07      8.41 o 
   6   5   7       85.00       78.02     10.16 o 
  -5   6   7        4.17        2.78      2.59 o 
  -4   6   7       37.79       35.39      4.41 o 
  -3   6   7       56.17       53.56      4.85 o 
  -2   6   7      576.44      563.74     10.63 o 
  -1   6   7       11.34       10.47      1.57 o 
   0   6   7      134.60      117.00      4.42 o 
   1   6   7      541.88      497.77     12.82 o 
   2   6   7        2.20        3.16      1.06 o 
   3   6   7       39.57       31.25      5.30 o 
   4   6   7       35.45       29.40      5.89 o 
   5   6   7      700.66      688.70     26.45 o 
   6   6   7        1.76        3.09      3.87 o 
  -4   7   7        0.09        0.28      5.00 o 
  -3   7   7       31.77       28.68      3.90 o 
  -2   7   7       15.84       19.80      2.38 o 
  -1   7   7      196.44      193.44     17.06 o 
   0   7   7      294.03      288.40      6.82 o 
   1   7   7       13.33       11.47      1.64 o 
   2   7   7       14.93       14.94      2.41 o 
   3   7   7      275.41      243.36     12.36 o 
   4   7   7      166.74      142.36     10.09 o 
   5   7   7       20.89       23.72      6.14 o 
   6   7   7       35.28       32.05      6.90 o 
  -4   8   7       48.55       40.13      5.04 o 
  -3   8   7       52.33       53.44      5.40 o 
  -2   8   7      144.82      144.10      6.76 o 
  -1   8   7       12.86       14.50      2.37 o 
   0   8   7        5.57        5.55      1.62 o 
   1   8   7       46.40       41.13      2.93 o 
   3   8   7        1.72        3.02      1.69 o 
   4   8   7       22.17       16.34      4.58 o 
   5   8   7      112.16      102.13     10.35 o 
   6   8   7      154.55      164.33     12.70 o 
  -3   9   7       30.26       31.59      4.45 o 
  -2   9   7       72.05       81.91      4.88 o 
  -1   9   7      101.80      111.53      6.03 o 
   0   9   7        8.58        6.26      2.50 o 
   1   9   7      281.89      308.90      9.56 o 
   2   9   7        0.73        2.24      1.85 o 
   4   9   7       60.46       65.19      8.43 o 
   5   9   7       86.77       88.53      9.90 o 
  -3  10   7       52.24       51.38      7.20 o 
  -2  10   7      202.81      224.51      9.89 o 
  -1  10   7       10.52       11.39      2.36 o 
   0  10   7       91.32       99.07      5.92 o 
   1  10   7       31.33       30.42      4.78 o 
   2  10   7      392.24      403.56     11.63 o 
   3  10   7       19.60       27.34      5.76 o 
   4  10   7      109.38      106.45     10.53 o 
   5  10   7        0.11        4.75      3.95 o 
  -2  11   7        0.28        2.34      2.61 o 
  -1  11   7      120.34      119.17      7.17 o 
   0  11   7       31.20       40.75      4.96 o 
   1  11   7      354.30      356.21     13.19 o 
   2  11   7        2.40        0.00      3.38 o 
   3  11   7      236.95      192.88      8.50 o 
   4  11   7        2.85        0.00      3.01 o 
  -1  12   7       10.26       13.44      4.33 o 
   0  12   7       33.16       32.10      4.91 o 
   1  12   7       20.60       22.25      4.25 o 
   2  12   7       59.40       62.19      5.77 o 
   3  12   7        0.31        0.00      2.48 o 
  -3  -6   8       77.53       64.47      8.83 o 
  -2  -6   8       26.82       19.96      5.47 o 
   0  -6   8        5.58        2.14      4.18 o 
   1  -6   8       54.96       53.05      8.77 o 
  -4  -5   8       17.80       17.87      5.68 o 
  -3  -5   8        3.25        5.51      3.79 o 
  -2  -5   8       63.08       51.73      7.17 o 
  -1  -5   8       13.69       19.46      3.38 o 
   0  -5   8       44.14       49.27      7.40 o 
   1  -5   8      188.97      187.03     13.14 o 
   2  -5   8       61.58       86.24     10.54 o 
  -5  -4   8        1.84        4.42      3.47 o 
  -4  -4   8      160.82      147.60     11.15 o 
  -3  -4   8      121.87      119.94     10.18 o 
  -2  -4   8      155.56      143.72     30.08 o 
  -1  -4   8       94.20      100.54      5.73 o 
   0  -4   8      359.58      368.52     17.12 o 
   1  -4   8       19.99       20.38      5.45 o 
   2  -4   8        4.05        1.11      4.04 o 
   3  -4   8       37.29       38.86      8.58 o 
  -5  -3   8      213.01      204.52     13.71 o 
  -4  -3   8        0.21        0.53      2.94 o 
  -3  -3   8       22.45       26.08      5.21 o 
  -2  -3   8       36.92       46.62      5.41 o 
  -1  -3   8      315.95      327.47     19.05 o 
   0  -3   8       39.77       48.11      6.64 o 
   1  -3   8       22.66       27.08      5.76 o 
   2  -3   8       46.90       48.83      7.74 o 
   3  -3   8        7.78       13.14      5.62 o 
   4  -3   8       38.84       41.03      8.24 o 
  -5  -2   8        5.89        3.22      3.13 o 
  -4  -2   8       45.65       38.53      4.58 o 
  -3  -2   8        1.63        2.79      3.37 o 
  -2  -2   8      472.49      444.94     21.17 o 
  -1  -2   8        1.23        1.54      1.36 o 
   0  -2   8      478.05      476.73     18.59 o 
   1  -2   8      290.30      299.46     15.29 o 
   2  -2   8       10.17        5.72      3.68 o 
   3  -2   8       57.89       53.73      8.41 o 
   4  -2   8        9.40        4.94      3.60 o 
  -5  -1   8      193.31      176.19     12.53 o 
  -4  -1   8        2.46        2.33      2.22 o 
  -3  -1   8       39.63       49.50      4.46 o 
  -2  -1   8       48.44       50.06      4.16 o 
  -1  -1   8      523.57      490.04     11.93 o 
   0  -1   8       95.08       94.25      4.50 o 
   1  -1   8        5.93        2.82      2.61 o 
   2  -1   8      176.96      176.19     11.35 o 
   3  -1   8      121.08      133.13     10.37 o 
   4  -1   8       41.93       48.09      7.84 o 
   5  -1   8        6.93        9.61      4.48 o 
  -6   0   8       58.71       57.22     10.47 o 
  -5   0   8        2.77        6.30      2.51 o 
  -4   0   8       33.99       44.54      4.79 o 
  -3   0   8       27.94       27.71      4.81 o 
  -2   0   8      567.25      589.06     16.10 o 
  -1   0   8       33.16       34.87      6.33 o 
   0   0   8       59.77       61.30      3.62 o 
   1   0   8        4.75        2.97      2.48 o 
   2   0   8      579.33      530.29     20.52 o 
   3   0   8       57.36       57.39      7.61 o 
   4   0   8      134.28      127.89     10.33 o 
   5   0   8       37.50       44.16      8.07 o 
  -6   1   8       39.80       54.06      9.44 o 
  -5   1   8       58.30       61.24      6.02 o 
  -4   1   8      150.84      157.85     13.40 o 
  -3   1   8       85.33       97.88      5.60 o 
  -2   1   8       73.87       71.44      7.05 o 
  -1   1   8      451.19      393.55     10.15 o 
   0   1   8       10.46       13.27      1.98 o 
   1   1   8       35.15       34.07      5.00 o 
   2   1   8       39.16       36.42      5.51 o 
   3   1   8      505.11      476.98     19.03 o 
   4   1   8       55.44       64.93      7.95 o 
   5   1   8       82.87       99.02     10.05 o 
  -6   2   8        6.71       13.07      3.28 o 
  -5   2   8       96.66       93.68      5.85 o 
  -4   2   8        7.47        1.77      3.01 o 
  -3   2   8      391.53      381.38     23.55 o 
  -2   2   8      560.24      535.16     22.33 o 
  -1   2   8       23.84       19.87      3.89 o 
   0   2   8      107.89       83.66      2.85 o 
   1   2   8      212.41      204.81     10.39 o 
   2   2   8     1013.41      920.66     27.80 o 
   3   2   8        6.33        7.17      2.82 o 
   4   2   8      229.81      238.99     13.12 o 
   5   2   8       25.49       25.25      5.68 o 
  -5   3   8        0.07        1.30      2.01 o 
  -4   3   8      364.46      346.93      9.38 o 
  -3   3   8       30.33       34.10      3.20 o 
  -2   3   8       33.65       32.36      4.12 o 
  -1   3   8      540.27      525.23     11.96 o 
   0   3   8      186.21      187.17      4.69 o 
   1   3   8     1402.75     1383.34     36.57 o 
   2   3   8       15.94       13.79      3.43 o 
   3   3   8      120.43      125.98      8.68 o 
   4   3   8       15.90       18.38      4.06 o 
   5   3   8       41.23       45.61      6.85 o 
  -5   4   8       56.43       55.22      4.93 o 
  -4   4   8        1.08        1.82      2.46 o 
  -3   4   8       96.14      100.04      4.68 o 
  -2   4   8      494.74      480.14     12.23 o 
  -1   4   8      115.79      108.59      3.56 o 
   0   4   8      338.29      332.57      6.64 o 
   1   4   8      169.74      164.13     11.23 o 
   2   4   8     1137.90     1121.88     21.95 o 
   3   4   8        1.99        3.58      1.73 o 
   4   4   8      147.62      142.44      7.05 o 
   5   4   8       26.32       19.49      6.03 o 
   6   4   8       40.53       26.50      6.64 o 
  -5   5   8        1.32        1.10      2.83 o 
  -4   5   8       79.83       78.81      6.44 o 
  -3   5   8      212.17      204.42     15.80 o 
  -2   5   8       14.43       20.48      3.01 o 
  -1   5   8      127.63      120.79      5.80 o 
   0   5   8     1305.48     1308.15     18.25 o 
   1   5   8      802.39      819.79     12.57 o 
   2   5   8       71.36       67.03      4.32 o 
   3   5   8      229.74      232.38      8.30 o 
   4   5   8        0.14        0.57      1.68 o 
   5   5   8       46.47       44.07      7.72 o 
   6   5   8        3.72        1.81      4.10 o 
  -5   6   8       17.62       11.70      7.37 o 
  -4   6   8       19.18       13.68      4.24 o 
  -3   6   8       33.71       43.11      4.56 o 
  -2   6   8      136.77      130.70      8.61 o 
  -1   6   8      587.56      561.61     14.25 o 
   0   6   8       34.70       24.71      3.48 o 
   1   6   8      130.52      129.46      4.10 o 
   2   6   8       14.29       15.73      2.50 o 
   3   6   8      212.46      197.90      8.80 o 
   4   6   8      299.49      294.69     15.54 o 
   5   6   8      111.73      109.75     11.23 o 
   6   6   8      109.68      101.61     11.52 o 
  -4   7   8       75.21       79.43      6.87 o 
  -3   7   8        0.30        0.00      1.95 o 
  -2   7   8       97.46       96.70      9.66 o 
  -1   7   8        0.39        1.30      1.11 o 
   0   7   8      599.76      529.07     11.85 o 
   1   7   8       23.81       26.50      2.29 o 
   2   7   8      272.71      266.12      6.40 o 
   3   7   8       23.15       21.37      4.90 o 
   4   7   8       49.02       44.69      7.30 o 
   5   7   8      121.41      116.73     11.27 o 
  -4   8   8       22.25       25.49      5.16 o 
  -3   8   8       78.97      101.12      6.98 o 
  -2   8   8       53.03       63.12      9.61 o 
  -1   8   8      363.53      342.93     10.35 o 
   0   8   8       12.18       16.28      2.32 o 
   1   8   8       54.97       66.24      3.46 o 
   2   8   8        0.16        1.67      1.53 o 
   3   8   8       34.64       30.45      5.74 o 
   4   8   8       62.38       65.14      8.18 o 
   5   8   8      141.12      159.77     12.28 o 
  -3   9   8       80.65       72.68      6.43 o 
  -2   9   8       86.15       96.09      6.57 o 
  -1   9   8       12.86       20.19      3.48 o 
   0   9   8      219.61      210.56      6.45 o 
   1   9   8        0.42        1.13      1.77 o 
   3   9   8       66.44       70.99      8.26 o 
   4   9   8      106.57      125.64     10.41 o 
   5   9   8        0.96        6.69      4.02 o 
  -3  10   8       31.15       32.93      5.00 o 
  -2  10   8       25.86       30.77      3.72 o 
  -1  10   8      198.20      205.62      7.10 o 
   0  10   8       23.90       30.19      3.94 o 
   1  10   8       92.14       91.11      5.64 o 
   2  10   8        4.39        6.01      2.43 o 
   3  10   8       94.53      106.80      9.25 o 
   4  10   8       12.51        9.27      4.65 o 
   5  10   8       89.35       91.96     10.75 o 
  -2  11   8       29.17       28.18      3.97 o 
  -1  11   8        8.68       12.51      3.50 o 
   0  11   8      133.69      147.52      7.57 o 
   1  11   8       40.28       58.29      8.22 o 
   2  11   8      157.89      163.15      7.72 o 
   3  11   8        1.23        4.39      2.78 o 
   4  11   8      217.36      209.69     14.36 o 
   0  12   8       33.10       34.80      5.10 o 
   1  12   8       19.66       27.61      4.63 o 
   2  12   8        4.54        4.31      2.85 o 
   3  12   8       37.04       45.55      5.45 o 
  -3  -5   9        0.78        0.00      3.28 o 
  -2  -5   9        3.73        0.00      3.28 o 
  -1  -5   9       82.57       87.81      9.19 o 
   0  -5   9      146.85      137.61     10.94 o 
   1  -5   9       72.88       77.51     10.54 o 
  -4  -4   9        8.91        6.77      3.41 o 
  -3  -4   9      254.19      251.65     14.42 o 
  -2  -4   9      261.07      261.99      9.88 o 
  -1  -4   9      103.71      135.00     10.16 o 
   0  -4   9       36.43       32.45      6.35 o 
   1  -4   9       13.71       19.85      5.91 o 
   2  -4   9       51.36       70.99     10.41 o 
  -4  -3   9      136.15      129.97     11.08 o 
  -3  -3   9       16.79       10.96      5.63 o 
  -2  -3   9        9.18        9.33      3.78 o 
  -1  -3   9       64.18       76.16      8.24 o 
   0  -3   9      175.14      192.72     12.07 o 
   1  -3   9       64.04       74.27      9.04 o 
   2  -3   9        8.88       18.36      5.97 o 
   3  -3   9       29.26       42.50      8.37 o 
  -5  -2   9        6.49       13.50      4.81 o 
  -4  -2   9        0.14        0.84      2.21 o 
  -3  -2   9       94.59       81.89      6.27 o 
  -2  -2   9        2.11        5.39      2.06 o 
  -1  -2   9      417.35      409.09     21.69 o 
   0  -2   9       39.32       43.40      6.39 o 
   1  -2   9        4.58        3.39      3.22 o 
   2  -2   9       72.23       76.84      9.44 o 
   3  -2   9       11.77        6.98      4.44 o 
   4  -2   9        6.22       10.77      4.90 o 
  -5  -1   9        2.96        1.72      2.76 o 
  -4  -1   9      125.12      127.93      7.17 o 
  -3  -1   9        7.09        6.86      2.25 o 
  -2  -1   9        7.68       11.76      2.47 o 
  -1  -1   9       20.90       25.29      3.22 o 
   0  -1   9       72.28       84.79      7.28 o 
   1  -1   9      112.21      120.09      9.67 o 
   2  -1   9      273.31      238.44     13.90 o 
   3  -1   9       32.95       33.22      6.86 o 
   4  -1   9       41.92       48.09      8.50 o 
  -5   0   9       16.90       19.24      4.04 o 
  -4   0   9        0.79        2.55      2.20 o 
  -3   0   9      145.10      140.02     12.99 o 
  -2   0   9      106.79      103.29      5.45 o 
  -1   0   9      763.53      725.34     15.69 o 
   0   0   9        1.64        1.01      2.17 o 
   1   0   9      462.10      477.36     19.03 o 
   2   0   9       33.85       41.70      7.00 o 
   3   0   9      224.36      200.36     12.91 o 
   4   0   9       53.81       68.30      9.31 o 
  -5   1   9       18.60       12.59      3.53 o 
  -4   1   9      342.79      307.99     11.28 o 
  -3   1   9      154.32      142.21      8.89 o 
  -2   1   9      216.48      218.62     12.14 o 
  -1   1   9       40.87       43.58      3.80 o 
   0   1   9      262.36      244.05     12.55 o 
   1   1   9        4.65        4.14      2.33 o 
   2   1   9      640.06      592.95     22.10 o 
   3   1   9        0.09        0.00      2.78 o 
   4   1   9      118.20      126.76     10.41 o 
   5   1   9       38.52       38.69      7.67 o 
  -5   2   9       30.65       41.58      5.91 o 
  -4   2   9       81.00       89.45      9.90 o 
  -3   2   9      146.56      145.81      8.21 o 
  -2   2   9       75.78       77.32      9.12 o 
  -1   2   9     1033.46     1031.56     30.97 o 
   0   2   9       16.58       15.52      1.45 o 
   1   2   9      760.49      726.21     23.68 o 
   2   2   9       82.86       85.19      7.28 o 
   3   2   9       30.29       41.70      6.58 o 
   4   2   9       18.97       20.63      5.01 o 
   5   2   9       46.02       63.74      8.68 o 
  -5   3   9       34.38       34.44      4.29 o 
  -4   3   9      105.25       96.06      6.12 o 
  -3   3   9      357.14      325.61      8.64 o 
  -2   3   9       60.22       63.38      3.75 o 
  -1   3   9        0.41        2.72      1.06 o 
   0   3   9      486.53      486.42      8.88 o 
   1   3   9       59.05       35.14      9.92 o 
   2   3   9       27.46       29.67      4.82 o 
   3   3   9        0.01        0.86      1.94 o 
   4   3   9       28.18       38.59      6.33 o 
   5   3   9        1.26        0.00      2.96 o 
  -5   4   9       11.99       13.52      3.36 o 
  -4   4   9       77.54       77.85      5.17 o 
  -3   4   9        0.31        0.18      1.63 o 
  -2   4   9      107.56      118.71      8.52 o 
  -1   4   9      166.13      165.70      9.99 o 
   0   4   9      599.25      603.90     10.26 o 
   1   4   9      401.67      361.71     14.99 o 
   2   4   9       66.81       62.98      4.67 o 
   3   4   9      105.62      104.23      6.06 o 
   4   4   9        0.04        0.00      3.23 o 
   5   4   9       79.52       85.39     10.79 o 
  -5   5   9       47.43       53.12      8.02 o 
  -4   5   9       31.87       29.87      4.64 o 
  -3   5   9      220.33      222.62     18.53 o 
  -2   5   9        1.70        0.05      1.60 o 
  -1   5   9      341.73      318.76      9.10 o 
   0   5   9       87.70       89.70      3.48 o 
   1   5   9      233.50      193.81     30.65 o 
   2   5   9      175.59      165.70     15.66 o 
   3   5   9        0.19        0.62      1.99 o 
   4   5   9      323.56      302.50     10.74 o 
   5   5   9        5.57        6.39      5.15 o 
  -4   6   9       76.11       78.49     10.38 o 
  -3   6   9        0.12        1.76      1.93 o 
  -2   6   9      208.45      213.86      8.72 o 
  -1   6   9       92.06       94.83      4.91 o 
   0   6   9      376.75      371.95      7.80 o 
   1   6   9       25.22       33.12      3.25 o 
   2   6   9      154.47      162.74      6.85 o 
   3   6   9      388.19      374.26     22.86 o 
   4   6   9       98.76      101.75     10.30 o 
   5   6   9      229.42      228.01     15.35 o 
  -4   7   9        3.64        3.91      2.93 o 
  -3   7   9      201.71      195.73      8.68 o 
  -2   7   9        0.01        0.00      2.35 o 
  -1   7   9      165.12      168.58      5.36 o 
   0   7   9       67.53       64.74      4.23 o 
   1   7   9       73.55       67.68      3.35 o 
   2   7   9       27.50       24.96      5.27 o 
   3   7   9       58.40       68.85      8.10 o 
   4   7   9      163.64      163.30     11.88 o 
   5   7   9        4.63        5.59      5.09 o 
  -4   8   9       37.25       42.67     11.99 o 
  -3   8   9       68.52       56.81      7.95 o 
  -2   8   9       76.29       75.78      5.85 o 
  -1   8   9       18.75       20.20      3.84 o 
   0   8   9       54.81       73.43      4.03 o 
   1   8   9       24.91       18.46      2.20 o 
   2   8   9       77.69       77.09      7.80 o 
   3   8   9       21.54       16.70      4.77 o 
   4   8   9      123.88      127.12     10.32 o 
   5   8   9       17.74       22.71      6.92 o 
  -3   9   9       56.92       57.55      5.97 o 
  -2   9   9       32.66       28.72      4.27 o 
  -1   9   9       22.58       25.70      3.66 o 
   0   9   9        0.07        1.78      1.57 o 
   1   9   9      223.84      234.03      8.27 o 
   2   9   9       18.76       17.90      3.02 o 
   3   9   9      151.42      157.08     11.14 o 
   4   9   9        6.67        6.41      4.39 o 
   5   9   9        2.80        7.42      5.30 o 
  -2  10   9       23.53       26.43      4.41 o 
  -1  10   9        9.51        9.23      2.44 o 
   0  10   9      128.54      129.39      9.80 o 
   1  10   9        7.30       11.98      3.02 o 
   3  10   9       24.12       28.62      6.35 o 
   4  10   9      106.14       86.78     10.60 o 
  -1  11   9       57.95       73.07      9.58 o 
   0  11   9       38.06       47.49      5.14 o 
   1  11   9      224.28      215.32     12.91 o 
   2  11   9        4.37        8.04      2.88 o 
   3  11   9      214.56      212.51     13.94 o 
   4  11   9        1.20        1.26      4.33 o 
   0  12   9       88.02      115.70      7.91 o 
   1  12   9       18.20       23.13      5.76 o 
   2  12   9       50.23       52.28      6.55 o 
  -1  -5  10       41.61       42.88      7.70 o 
  -3  -4  10       97.48       93.83      9.57 o 
  -2  -4  10      178.66      171.95     12.26 o 
  -1  -4  10       52.36       51.35      7.78 o 
   0  -4  10       18.97       20.94      5.47 o 
   1  -4  10       11.38       17.16      6.39 o 
  -4  -3  10        8.20        7.76      3.95 o 
  -3  -3  10       15.44       18.60      9.00 o 
  -2  -3  10       14.32       13.72      3.07 o 
  -1  -3  10      167.73      170.64     11.71 o 
   0  -3  10       44.16       49.44      7.46 o 
   1  -3  10      119.90      140.03     11.69 o 
   2  -3  10       38.59       46.72      9.23 o 
  -4  -2  10       13.35       13.64      3.35 o 
  -3  -2  10        1.57        1.12      2.07 o 
  -2  -2  10      709.70      669.37     16.74 o 
  -1  -2  10        6.94       15.33      4.37 o 
   0  -2  10        4.98        9.40      3.51 o 
   1  -2  10       59.34       67.86      8.94 o 
   2  -2  10        5.94       14.74      6.14 o 
   3  -2  10       24.14       29.84      8.31 o 
  -5  -1  10       58.53       62.35      8.89 o 
  -4  -1  10        0.46        0.00      2.02 o 
  -3  -1  10       60.19       61.40      5.34 o 
  -2  -1  10       52.35       46.73      4.53 o 
  -1  -1  10        6.15        3.37      3.15 o 
   0  -1  10       19.59       21.74      5.21 o 
   1  -1  10      155.03      171.65     11.54 o 
   2  -1  10       84.23       84.09      9.99 o 
   3  -1  10       16.41       17.33      5.80 o 
  -5   0  10        8.71       10.30      3.51 o 
  -4   0  10        6.95        5.84      3.58 o 
  -3   0  10       29.17       25.79      3.75 o 
  -2   0  10      571.29      566.12     27.22 o 
  -1   0  10       26.06       24.98      5.49 o 
   0   0  10       18.58       30.22      5.91 o 
   1   0  10       56.20       55.11      7.36 o 
   2   0  10       44.08       55.75      7.99 o 
   3   0  10       19.13       16.46      5.11 o 
   4   0  10       16.65       17.68      5.89 o 
  -5   1  10       21.90       21.88      4.23 o 
  -4   1  10       74.51       76.01      6.48 o 
  -3   1  10      369.56      365.13     12.13 o 
  -2   1  10        8.72       15.64      4.09 o 
  -1   1  10       99.29       98.55      5.33 o 
   0   1  10        1.44        1.28      2.50 o 
   1   1  10      508.79      433.37     18.10 o 
   2   1  10       64.47       57.85      7.70 o 
   3   1  10      248.47      233.69     14.61 o 
   4   1  10       26.30       25.19      6.73 o 
  -5   2  10       45.95       53.54     10.58 o 
  -4   2  10        5.92       10.41      4.52 o 
  -3   2  10       87.50       86.18     10.06 o 
  -2   2  10      430.02      449.68     12.65 o 
  -1   2  10       81.32       79.88      4.70 o 
   0   2  10      926.60      904.55     29.04 o 
   1   2  10       86.51       91.81      7.78 o 
   2   2  10      133.20      127.18      9.40 o 
   3   2  10        0.27        0.90      2.59 o 
   4   2  10      106.15      116.16     10.20 o 
   5   2  10        0.47        0.00      3.09 o 
  -5   3  10        0.57        2.78      2.76 o 
  -4   3  10      182.10      174.88      8.90 o 
  -3   3  10      236.23      230.98      7.42 o 
  -2   3  10       50.39       53.76      3.71 o 
  -1   3  10        4.35        3.27      1.25 o 
   0   3  10        2.66        1.70      2.17 o 
   1   3  10      549.45      503.19     13.28 o 
   2   3  10       45.33       45.06      6.08 o 
   3   3  10      212.92      209.06     12.49 o 
   4   3  10        1.53        5.36      4.08 o 
   5   3  10       90.58       93.18     10.24 o 
  -5   4  10       52.86       52.94      5.67 o 
  -4   4  10        3.99       10.12      2.60 o 
  -3   4  10        0.81        1.81      1.86 o 
  -2   4  10       11.65       14.17      2.22 o 
  -1   4  10      428.31      395.74     10.81 o 
   0   4  10     1024.31      996.99     30.68 o 
   1   4  10      124.00      110.28      5.60 o 
   2   4  10      237.81      249.73      9.18 o 
   3   4  10      128.94      120.73      6.72 o 
   4   4  10       43.44       54.29      5.64 o 
   5   4  10        1.24        1.36      3.19 o 
  -4   5  10       37.81       45.13      5.74 o 
  -3   5  10      116.39      103.26     11.02 o 
  -2   5  10      122.22      125.94      6.45 o 
  -1   5  10        2.03        1.81      2.83 o 
   0   5  10       17.03       17.30      2.51 o 
   1   5  10       82.07       72.19      7.23 o 
   2   5  10       15.88       10.96      2.51 o 
   3   5  10      271.33      256.71     12.46 o 
   4   5  10       32.02       26.54      4.13 o 
   5   5  10       58.51       74.15     10.85 o 
  -4   6  10        9.20       10.30      3.36 o 
  -3   6  10        0.52        2.79      2.35 o 
  -2   6  10        0.43        0.96      1.69 o 
  -1   6  10      389.57      395.81     11.06 o 
   0   6  10      105.11      101.23      3.93 o 
   1   6  10      180.69      106.86      7.49 o 
   2   6  10      106.51      122.46     10.00 o 
   3   6  10       93.97       92.40      8.20 o 
   4   6  10      104.82       86.28     10.28 o 
   5   6  10       14.51       20.12      7.07 o 
  -4   7  10       17.46       22.01      4.46 o 
  -3   7  10        2.94        2.65      2.38 o 
  -2   7  10      473.71      452.19     17.34 o 
  -1   7  10        5.89        5.56      2.13 o 
   0   7  10       21.90       24.75      2.48 o 
   1   7  10        1.41        0.19      2.20 o 
   2   7  10       64.84       70.52      6.22 o 
   3   7  10       24.54       25.65      6.01 o 
   4   7  10      298.13      329.68     17.66 o 
   5   7  10       94.31      106.42     12.26 o 
  -3   8  10       48.34       59.26      7.25 o 
  -2   8  10       31.58       41.30      4.73 o 
  -1   8  10      240.85      237.24     11.45 o 
   0   8  10       73.32       59.53      8.87 o 
   1   8  10      280.81      296.42     25.18 o 
   2   8  10        8.05       17.94      4.71 o 
   3   8  10      392.18      408.39     18.25 o 
   4   8  10        8.64        7.28      4.86 o 
   5   8  10       11.24       22.48      7.72 o 
  -3   9  10       37.57       35.62     10.96 o 
  -2   9  10      272.69      247.24      9.91 o 
  -1   9  10        2.84        3.48      2.41 o 
   0   9  10       58.12       59.62      4.05 o 
   1   9  10       11.10       12.91      4.29 o 
   2   9  10      193.61      166.02     10.98 o 
   3   9  10       11.25        7.86      4.00 o 
   4   9  10       21.42       28.81      7.04 o 
  -2  10  10       15.46       17.63      6.39 o 
  -1  10  10       24.36       28.89      4.43 o 
   0  10  10        2.24        3.87      2.41 o 
   1  10  10      246.82      264.59     17.69 o 
   2  10  10        2.85        7.74      4.27 o 
   3  10  10      175.93      167.78     12.32 o 
   4  10  10       16.01        8.07      5.51 o 
  -1  11  10        8.86        9.44      5.00 o 
   0  11  10       25.96       33.33      4.61 o 
   1  11  10       40.92       57.97      5.44 o 
   2  11  10       97.61      106.72     10.54 o 
   3  11  10        5.41        5.87      5.13 o 
   1  12  10       55.40       68.55      6.35 o 
   2  12  10        9.62       16.00      6.39 o 
  -1  -4  11       20.86       31.67      7.23 o 
  -3  -3  11       19.90       16.23      4.75 o 
  -2  -3  11       22.08       40.29      7.46 o 
  -1  -3  11       23.31       26.35      6.27 o 
   0  -3  11      121.60      125.60     11.08 o 
   1  -3  11       61.21       70.70     10.16 o 
  -3  -2  11       59.97       55.85      5.60 o 
  -2  -2  11        9.72       17.28      5.09 o 
  -1  -2  11      100.72      101.44     10.14 o 
   0  -2  11       26.02       24.08      6.18 o 
   1  -2  11        3.32       10.28      4.69 o 
   2  -2  11       18.57       12.60      5.76 o 
  -4  -1  11       31.11       43.93      8.81 o 
  -3  -1  11        4.02        2.04      2.26 o 
  -2  -1  11        1.63        5.15      3.47 o 
  -1  -1  11       11.84        5.36      3.55 o 
   0  -1  11      108.16      112.42      9.78 o 
   1  -1  11       60.94       64.47      8.60 o 
   2  -1  11       24.02       24.50      7.40 o 
   3  -1  11       12.18       18.02      6.48 o 
  -4   0  11        8.34       10.15      4.35 o 
  -3   0  11       15.23       24.28      3.84 o 
  -2   0  11       49.85       52.15      4.92 o 
  -1   0  11      271.16      261.15     14.91 o 
   0   0  11       22.13       29.19      5.95 o 
   1   0  11        2.10        7.07      3.45 o 
   2   0  11        1.09        0.00      3.01 o 
   3   0  11       92.31      106.86     11.84 o 
  -4   1  11       42.91       42.20      6.86 o 
  -3   1  11       46.15       49.65      5.31 o 
  -2   1  11       51.57       55.30      5.03 o 
  -1   1  11        3.94        3.51      2.94 o 
   0   1  11      171.23      184.84     11.90 o 
   1   1  11       24.20       23.11      5.07 o 
   2   1  11      376.49      331.76     16.93 o 
   3   1  11       14.12       12.97      4.71 o 
   4   1  11       66.39       81.06     10.85 o 
  -4   2  11       47.44       55.13      7.23 o 
  -3   2  11       65.67       76.48      9.36 o 
  -2   2  11       27.17       27.50      5.97 o 
  -1   2  11     1372.22     1200.08     37.18 o 
   0   2  11        6.52        7.04      3.36 o 
   1   2  11      104.96      105.27      9.06 o 
   2   2  11       17.95       22.88      5.03 o 
   3   2  11      128.16      158.34     11.94 o 
   4   2  11        7.65       10.01      4.94 o 
  -4   3  11       23.61       29.29      3.93 o 
  -3   3  11      114.33      126.40      5.63 o 
  -2   3  11      304.17      291.29      7.99 o 
  -1   3  11       25.32       27.53      5.61 o 
   0   3  11       72.70       65.97      7.95 o 
   1   3  11      231.91      235.37      8.98 o 
   2   3  11      397.56      370.45     16.99 o 
   3   3  11        2.33        0.00      2.54 o 
   4   3  11       34.49       44.16      7.59 o 
  -4   4  11       54.03       65.73      5.31 o 
  -3   4  11        5.62       11.64      2.71 o 
  -2   4  11       13.57       11.93      2.43 o 
  -1   4  11      398.90      386.38     27.08 o 
   0   4  11      560.37      509.85     20.75 o 
   1   4  11      128.40      134.10     10.85 o 
   2   4  11       47.45       42.49      4.70 o 
   3   4  11       17.63       25.06      4.08 o 
   4   4  11        1.87        2.80      2.70 o 
  -4   5  11        3.59        0.00      3.22 o 
  -3   5  11       74.16       92.71      9.30 o 
  -2   5  11       44.39       62.88      8.28 o 
  -1   5  11       42.77       40.44      9.16 o 
   0   5  11      195.92      177.10     11.42 o 
   1   5  11       30.19       41.78      4.24 o 
   2   5  11      283.64      292.75     10.40 o 
   3   5  11       12.49       12.55      2.96 o 
   4   5  11       80.78       74.07     14.19 o 
  -4   6  11       69.46       80.54     15.71 o 
  -3   6  11        1.23        2.19      2.42 o 
  -2   6  11       17.95       21.21      3.56 o 
  -1   6  11        2.26        2.62      1.81 o 
   0   6  11      861.05      754.98     26.39 o 
   1   6  11      127.72      115.95      8.81 o 
   2   6  11        1.19        1.04      1.96 o 
   3   6  11       57.99       65.16      5.68 o 
   4   6  11       35.37       42.27      8.49 o 
  -3   7  11      114.21      111.94      7.61 o 
  -2   7  11        5.82        5.11      2.41 o 
  -1   7  11      276.81      296.91      9.94 o 
   0   7  11        7.52        6.88      3.41 o 
   1   7  11       21.78       21.56      8.04 o 
   2   7  11       48.69       49.13      4.71 o 
   3   7  11      357.46      374.30     18.13 o 
   4   7  11       97.34      104.09     11.44 o 
  -3   8  11       18.12       20.21      4.28 o 
  -2   8  11       46.94       52.20      8.81 o 
  -1   8  11        0.83        2.49      2.18 o 
   0   8  11      423.84      430.53     18.92 o 
   1   8  11      188.24      181.18      7.85 o 
   2   8  11      242.27      241.64     13.50 o 
   3   8  11        0.51        4.19      3.83 o 
   4   8  11       27.96       34.86      7.72 o 
  -2   9  11       17.59       22.30      4.26 o 
  -1   9  11      212.56      202.43     29.30 o 
   0   9  11       26.84       24.00      3.69 o 
   1   9  11        0.69        0.00      3.22 o 
   2   9  11        0.42        5.57      3.79 o 
   3   9  11      155.39      153.23     11.67 o 
   4   9  11       16.51       19.74      6.81 o 
  -2  10  11        2.88        9.63      3.47 o 
  -1  10  11        0.86        0.00      2.46 o 
   0  10  11       78.22       69.71      7.61 o 
   1  10  11        0.04        0.00      3.49 o 
   2  10  11      415.30      442.33     19.79 o 
   3  10  11        7.10       11.17      5.45 o 
  -1  11  11       65.13       84.74      9.38 o 
   0  11  11       19.70       18.71      3.86 o 
   1  11  11        6.77        4.33      4.44 o 
   2  11  11        7.43        8.90      5.34 o 
   3  11  11       27.17       22.88      7.02 o 
  -2  -2  12       37.67       39.37      7.97 o 
  -1  -2  12       16.57       16.42      5.78 o 
   0  -2  12       82.59       99.61     11.08 o 
   1  -2  12        6.94        4.63      4.48 o 
  -3  -1  12       64.05       77.73      6.67 o 
  -2  -1  12        3.11        0.36      3.34 o 
  -1  -1  12       60.09       78.64      9.65 o 
   0  -1  12        7.58       16.34      5.32 o 
   1  -1  12       53.10       61.74      9.10 o 
   2  -1  12       27.29       11.25      5.53 o 
  -3   0  12       14.94       18.46      4.91 o 
  -2   0  12       30.05       32.99      7.34 o 
  -1   0  12        0.05        0.00      3.13 o 
   0   0  12       43.71       55.49      8.35 o 
   1   0  12        6.93        8.85      4.37 o 
   2   0  12       19.26       27.92      6.56 o 
  -4   1  12       13.74       13.38      3.95 o 
  -3   1  12       46.01       53.66      6.84 o 
  -2   1  12       13.80       21.11      5.51 o 
  -1   1  12       40.71       49.29      7.95 o 
   0   1  12        2.89        0.00      2.57 o 
   1   1  12      101.57      118.58     10.32 o 
   2   1  12        6.01       14.89      4.75 o 
   3   1  12       34.63       50.38      8.58 o 
  -4   2  12       34.03       39.64      4.59 o 
  -3   2  12       49.72       52.16      4.51 o 
  -2   2  12      104.92       94.98     10.47 o 
  -1   2  12        7.01        7.61      3.95 o 
   0   2  12      214.24      197.27     13.14 o 
   1   2  12       13.28       15.08      5.13 o 
   2   2  12       57.21       59.97      8.14 o 
   3   2  12        1.36        1.93      3.47 o 
  -4   3  12       34.55       38.19      4.70 o 
  -3   3  12       28.78       27.98      3.58 o 
  -2   3  12       34.80       15.31     13.22 o 
  -1   3  12      119.06      100.77     10.32 o 
   0   3  12       56.75       71.26      8.71 o 
   1   3  12      277.98      256.56     14.59 o 
   2   3  12       22.55       23.82      4.14 o 
   3   3  12      121.00      111.47      9.82 o 
   4   3  12        0.01        1.05      3.22 o 
  -4   4  12        7.41       16.48      3.83 o 
  -3   4  12       63.43       82.75      5.64 o 
  -2   4  12       28.93       32.82      3.52 o 
  -1   4  12      129.12      127.66     10.54 o 
   0   4  12      334.45      299.65     15.98 o 
   1   4  12        7.84       14.19      4.54 o 
   2   4  12       61.48       53.99      5.51 o 
   3   4  12        0.10        3.49      5.80 o 
   4   4  12       69.14       59.14     10.45 o 
  -4   5  12       47.79       50.94      6.60 o 
  -3   5  12        4.66        2.02      2.92 o 
  -2   5  12       49.75       52.50      5.34 o 
  -1   5  12        0.36        0.00      2.61 o 
   0   5  12        5.75       12.47      4.06 o 
   1   5  12       52.77       54.34      7.55 o 
   2   5  12       13.72       18.48      3.57 o 
   3   5  12      167.70      152.49     10.12 o 
   4   5  12        0.03        1.35      2.73 o 
  -3   6  12       44.73       51.05      5.82 o 
  -2   6  12        0.77        2.28      2.13 o 
  -1   6  12      116.81      121.31     10.47 o 
   0   6  12       54.46       49.50      7.30 o 
   1   6  12       18.21       17.47      4.92 o 
   2   6  12       33.18       32.96      5.46 o 
   3   6  12        3.78        6.40      2.57 o 
   4   6  12       40.35       62.79     10.05 o 
  -3   7  12        0.35        5.32      3.09 o 
  -2   7  12      137.40      128.00      7.15 o 
  -1   7  12        3.30        0.00      2.00 o 
   0   7  12        2.49        1.24      2.82 o 
   1   7  12        0.18        5.99      3.49 o 
   2   7  12      198.25      203.30      8.83 o 
   3   7  12       45.41       50.26      8.45 o 
   4   7  12       75.76       89.71     11.46 o 
  -2   8  12        6.65        9.24      2.99 o 
  -1   8  12      122.32      129.54      6.92 o 
   0   8  12       81.69       85.19      9.19 o 
   1   8  12      487.05      465.84     19.83 o 
   2   8  12        5.96        7.93      3.93 o 
   3   8  12       71.44       75.13      9.71 o 
   4   8  12        5.91       10.24      6.29 o 
  -2   9  12      112.58      112.71      7.75 o 
  -1   9  12        5.72        4.01      3.74 o 
   0   9  12       50.08       49.86      7.53 o 
   1   9  12        2.52        6.81      4.12 o 
   2   9  12      189.55      174.28     12.07 o 
   3   9  12        4.05        5.80      5.15 o 
  -1  10  12        7.84       10.22      5.04 o 
   1  10  12      514.29      534.14     21.68 o 
   2  10  12        1.38        3.60      4.14 o 
   3  10  12       15.62       18.13      6.60 o 
   1  11  12       18.64       23.11      6.69 o 
  -1  -1  13        3.80        8.60      5.82 o 
   0  -1  13       20.05       39.09      8.16 o 
  -2   0  13        0.03        2.42      4.52 o 
  -1   0  13       28.49       32.74      7.57 o 
   0   0  13        0.57        2.67      4.25 o 
   1   0  13       41.21       59.40      9.63 o 
  -3   1  13        4.91        7.63      5.51 o 
  -2   1  13      112.94      147.05     12.81 o 
  -1   1  13       14.02       20.80      5.99 o 
   0   1  13       31.14       31.58      7.42 o 
   1   1  13        3.92        5.78      4.04 o 
   2   1  13       77.06       87.98     10.35 o 
  -3   2  13       55.12       53.37      9.80 o 
  -2   2  13        4.92        2.44      4.77 o 
  -1   2  13       50.86       38.75      7.70 o 
   0   2  13        7.46        8.71      4.52 o 
   1   2  13      144.98      162.04     12.32 o 
   2   2  13        0.12        0.67      3.17 o 
  -3   3  13        9.94       15.73      3.27 o 
  -2   3  13      121.63      108.76     11.84 o 
  -1   3  13       51.15       57.16      8.87 o 
   0   3  13      147.07      164.71     12.47 o 
   1   3  13        4.65        5.43      3.74 o 
   2   3  13      110.87      106.87     10.89 o 
   3   3  13        0.39        1.20      2.52 o 
  -3   4  13       42.84       42.47      4.66 o 
  -2   4  13       40.57       51.71      9.17 o 
  -1   4  13       27.47       26.50      6.33 o 
   0   4  13       27.07       26.85      6.24 o 
   1   4  13      137.75      143.88     11.56 o 
   2   4  13       12.42       16.95      5.09 o 
   3   4  13       29.06       43.28      5.56 o 
  -3   5  13       22.13       30.40      5.18 o 
  -2   5  13        2.59        2.35      3.60 o 
  -1   5  13      101.04      104.05     10.89 o 
   0   5  13       16.44       15.03      5.13 o 
   1   5  13       22.18       25.46      6.10 o 
   2   5  13       61.04       66.16      8.58 o 
   3   5  13        7.18        9.45      3.71 o 
  -3   6  13        2.75        3.56      3.08 o 
  -2   6  13      100.52      105.35      7.12 o 
  -1   6  13        5.57        3.89      3.41 o 
   0   6  13       43.42       49.54      7.89 o 
   1   6  13       29.12       22.33      5.72 o 
   2   6  13       12.60       17.27      7.33 o 
   3   6  13       21.55       28.74      4.59 o 
  -2   7  13        2.33        4.46      2.72 o 
  -1   7  13      101.91       98.31     10.79 o 
   0   7  13        5.27        6.44      3.89 o 
   1   7  13       40.22       40.60      7.23 o 
   2   7  13       13.92       21.08      3.97 o 
   3   7  13       74.98       82.37     10.53 o 
  -2   8  13      122.55      122.12      8.08 o 
  -1   8  13        4.33        2.46      3.47 o 
   0   8  13      136.41      113.70     10.85 o 
   1   8  13       39.10       28.01      6.14 o 
   2   8  13       87.85       98.27      9.88 o 
   3   8  13        4.02        0.84      5.34 o 
  -1   9  13       77.28       70.40      9.84 o 
   0   9  13       22.77       27.59      6.41 o 
   2   9  13        0.04        0.00      4.19 o 
  -1   1  14       77.56       86.82     11.40 o 
   0   1  14        0.12        1.24      4.61 o 
  -2   2  14       21.77       29.12      8.29 o 
  -1   2  14        7.31       18.65      6.56 o 
   0   2  14       27.21       38.33      8.41 o 
   1   2  14        0.00        2.46      3.24 o 
  -2   3  14       39.48       39.13      8.92 o 
  -1   3  14       64.57       74.50     10.66 o 
   0   3  14        6.37       10.32      4.31 o 
   1   3  14       43.50       46.32      8.01 o 
   2   3  14        9.44        7.74      4.54 o 
  -2   4  14        6.29        2.96      5.28 o 
  -1   4  14        6.88        6.75      4.10 o 
   0   4  14       34.37       33.22      7.02 o 
   1   4  14       46.88       51.65      8.43 o 
   2   4  14       60.61       57.87      8.68 o 
  -2   5  14       49.46       62.43      9.97 o 
  -1   5  14       30.70       42.31      8.33 o 
   0   5  14       57.47       47.90      8.47 o 
   1   5  14       49.85       49.71      8.24 o 
   2   5  14        8.55       11.10      4.44 o 
  -2   6  14        1.78       10.93      5.01 o 
  -1   6  14       12.51        9.80      4.67 o 
   0   6  14        4.45       10.54      4.40 o 
   1   6  14       34.51       44.45      7.84 o 
   2   6  14       39.32       39.60      7.44 o 
  -1   7  14        8.33        7.82      4.65 o 
   0   7  14      108.25      109.72     11.21 o 
   1   7  14       12.36       13.27      5.07 o 
   2   7  14        9.27       16.34      5.53 o 
  -1   8  14       58.25       53.45      9.02 o 
   0   8  14        6.10        6.75      4.14 o 
   1   8  14       53.78       52.93      8.56 o 
                                                 
